# Supplementary material for: Bystro: rapid online variant annotation and natural-language filtering at whole-genome scale
Source: Genome Biol. 2018 Feb 6;19:14. doi: 10.1186/s13059-018-1387-3 (PMC5801807; doi:10.1186/s13059-018-1387-3)
Supplement: Supplementary file 2 — :Description of online comparison settings. (XLSX 596 kb) [file 13059_2018_1387_MOESM2_ESM.xlsx]

## Sheet: Bystro Online Submission
Access Date	3/20/2017-5/8/17
Genome Assembly	hg19
Configuration	default (see sheet "Bystro Configuration")
Submitted Files	Phase 3 chr1 1M, Phase3 chr1 2M, Phase 3 chr1 4M, Phase 3 chr1, Phase 1, Phase 3
Result Example

## Sheet: Bystro Online Configuration
The below configuration is stored as a YAML file, and supplied by the command line argument --config when run offline
This file is sufficient for both annotation and building the Bystro database
---
	assembly: hg19
	chromosomes:
	- chr1
	- chr2
	- chr3
	- chr4
	- chr5
	- chr6
	- chr7
	- chr8
	- chr9
	- chr10
	- chr11
	- chr12
	- chr13
	- chr14
	- chr15
	- chr16
	- chr17
	- chr18
	- chr19
	- chr20
	- chr21
	- chr22
	- chrM
	- chrX
	- chrY
	database_dir: ~
	files_dir: ~
	statistics:
	refTrackField: ref
	dbSNPnameField: dbSNP.name
	exonicAlleleFunctionField: refSeq.exonicAlleleFunction
	outputExtensions:
	json: .statistics.json
	qc: .statistics.qc.tab
	tab: .statistics.tab
	siteTypeField: refSeq.siteType
	temp_dir: ~
	tracks:
	- local_files:
	- chr*.fa.gz
	name: ref
	remote_dir: http://hgdownload.soe.ucsc.edu/goldenPath/hg19/chromosomes/
	remote_files:
	- chr1.fa.gz
	- chr2.fa.gz
	- chr3.fa.gz
	- chr4.fa.gz
	- chr5.fa.gz
	- chr6.fa.gz
	- chr7.fa.gz
	- chr8.fa.gz
	- chr9.fa.gz
	- chr10.fa.gz
	- chr11.fa.gz
	- chr12.fa.gz
	- chr13.fa.gz
	- chr14.fa.gz
	- chr15.fa.gz
	- chr16.fa.gz
	- chr17.fa.gz
	- chr18.fa.gz
	- chr19.fa.gz
	- chr20.fa.gz
	- chr21.fa.gz
	- chr22.fa.gz
	- chrM.fa.gz
	- chrX.fa.gz
	- chrY.fa.gz
	type: reference
	- features:
	- kgID
	- mRNA
	- spID
	- spDisplayID
	- protAcc
	- description
	- rfamAcc
	- name
	- name2
	join:
	features:
	- alleleID
	- phenotypeList
	- clinicalSignificance
	- type
	- origin
	- numberSubmitters
	- reviewStatus
	- chromStart
	- chromEnd
	track: clinvar
	name: refSeq
	nearest:
	- name
	- name2
	sql_statement: SELECT * FROM hg19.refGene LEFT JOIN hg19.kgXref ON hg19.kgXref.refseq
	#NAME?
	type: gene
	- name: phastCons
	remote_dir: http://hgdownload.soe.ucsc.edu/goldenPath/hg19/phastCons100way/hg19.100way.phastCons/
	remote_files:
	- chr1.phastCons100way.wigFix.gz
	- chr2.phastCons100way.wigFix.gz
	- chr3.phastCons100way.wigFix.gz
	- chr4.phastCons100way.wigFix.gz
	- chr5.phastCons100way.wigFix.gz
	- chr6.phastCons100way.wigFix.gz
	- chr7.phastCons100way.wigFix.gz
	- chr8.phastCons100way.wigFix.gz
	- chr9.phastCons100way.wigFix.gz
	- chr10.phastCons100way.wigFix.gz
	- chr11.phastCons100way.wigFix.gz
	- chr12.phastCons100way.wigFix.gz
	- chr13.phastCons100way.wigFix.gz
	- chr14.phastCons100way.wigFix.gz
	- chr15.phastCons100way.wigFix.gz
	- chr16.phastCons100way.wigFix.gz
	- chr17.phastCons100way.wigFix.gz
	- chr18.phastCons100way.wigFix.gz
	- chr19.phastCons100way.wigFix.gz
	- chr20.phastCons100way.wigFix.gz
	- chr21.phastCons100way.wigFix.gz
	- chr22.phastCons100way.wigFix.gz
	- chrX.phastCons100way.wigFix.gz
	- chrY.phastCons100way.wigFix.gz
	- chrM.phastCons100way.wigFix.gz
	type: score
	- name: phyloP
	remote_dir: http://hgdownload.soe.ucsc.edu/goldenPath/hg19/phyloP100way/hg19.100way.phyloP100way/
	remote_files:
	- chr1.phyloP100way.wigFix.gz
	- chr2.phyloP100way.wigFix.gz
	- chr3.phyloP100way.wigFix.gz
	- chr4.phyloP100way.wigFix.gz
	- chr5.phyloP100way.wigFix.gz
	- chr6.phyloP100way.wigFix.gz
	- chr7.phyloP100way.wigFix.gz
	- chr8.phyloP100way.wigFix.gz
	- chr9.phyloP100way.wigFix.gz
	- chr10.phyloP100way.wigFix.gz
	- chr11.phyloP100way.wigFix.gz
	- chr12.phyloP100way.wigFix.gz
	- chr13.phyloP100way.wigFix.gz
	- chr14.phyloP100way.wigFix.gz
	- chr15.phyloP100way.wigFix.gz
	- chr16.phyloP100way.wigFix.gz
	- chr17.phyloP100way.wigFix.gz
	- chr18.phyloP100way.wigFix.gz
	- chr19.phyloP100way.wigFix.gz
	- chr20.phyloP100way.wigFix.gz
	- chr21.phyloP100way.wigFix.gz
	- chr22.phyloP100way.wigFix.gz
	- chrX.phyloP100way.wigFix.gz
	- chrY.phyloP100way.wigFix.gz
	- chrM.phyloP100way.wigFix.gz
	type: score
	- local_files:
	# Note that chrM for hg19 is not equal to GRCh37.p13 MT
	- whole_genome_SNVs.tsv.chr*.bed.gz
	name: cadd
	sorted_guaranteed: 1
	type: cadd
	- build_field_transformations:
	alleleFreqs: split [,]
	alleleNs: split [,]
	alleles: split [,]
	func: split [,]
	observed: split [\/]
	features:
	- name
	- strand
	- observed
	- class
	- func
	- alleles
	- alleleNs: number
	- alleleFreqs: number
	name: dbSNP
	sql_statement: SELECT * FROM hg19.snp147
	type: sparse
	- based: 1
	build_field_transformations:
	chrom: chr .
	clinicalSignificance: split [;]
	origin: split [;]
	phenotypeList: split [;]
	reviewStatus: split [;]
	type: split [;]
	reviewStatus: split[;]
	build_row_filters:
	Assembly: == GRCh37
	features:
	- alleleID: number
	- phenotypeList
	- clinicalSignificance
	- type
	- origin
	- numberSubmitters: number
	- reviewStatus
	- referenceAllele
	- alternateAllele
	fieldMap:
	'#AlleleID': alleleID
	AlternateAllele: alternateAllele
	Chromosome: chrom
	ClinicalSignificance: clinicalSignificance
	Origin: origin
	OtherIDs: otherIDs
	PhenotypeIDS: phenotypeIDs
	NumberSubmitters: numberSubmitters
	PhenotypeList: phenotypeList
	ReferenceAllele: referenceAllele
	ReviewStatus: reviewStatus
	Start: chromStart
	Stop: chromEnd
	Type: type
	name: clinvar
	remote_files:
	- ftp://ftp.ncbi.nlm.nih.gov/pub/clinvar/tab_delimited/variant_summary.txt.gz
	type: sparse

## Sheet: Bystro Online Ensembl Config
The below configuration is stored as a YAML file, and supplied by the command line argument --config when run offline
This file is sufficient for both annotation and building the Bystro database
This is a special Ensembl-based build, used for GEMINI query comparisons
----
	assembly: hg19
	build_author: ec2-user
	build_date: 2017-10-07T17:00:00
	chromosomes:
	- chr1
	- chr2
	- chr3
	- chr4
	- chr5
	- chr6
	- chr7
	- chr8
	- chr9
	- chr10
	- chr11
	- chr12
	- chr13
	- chr14
	- chr15
	- chr16
	- chr17
	- chr18
	- chr19
	- chr20
	- chr21
	- chr22
	- chrM
	- chrX
	- chrY
	database_dir: '~'
	files: '~'
	files_dir: /mnt/annotator/hg19_ensembl/raw/
	snpProcessor: bystro-snp
	statistics:
	dbSNPnameField: dbSNP.name
	exonicAlleleFunctionField: refSeq.exonicAlleleFunction
	outputExtensions:
	json: .statistics.json
	qc: .statistics.qc.tsv
	tab: .statistics.tsv
	programPath: bystro-stats
	refTrackField: ref
	siteTypeField: refSeq.siteType
	temp_dir: '~'
	tracks:
	- build_author: ec2-user
	build_date: 2017-09-27T18:27:00
	fetch_date: 2017-09-27T02:05:00
	local_files:
	- chr1.fa.gz
	- chr2.fa.gz
	- chr3.fa.gz
	- chr4.fa.gz
	- chr5.fa.gz
	- chr6.fa.gz
	- chr7.fa.gz
	- chr8.fa.gz
	- chr9.fa.gz
	- chr10.fa.gz
	- chr11.fa.gz
	- chr12.fa.gz
	- chr13.fa.gz
	- chr14.fa.gz
	- chr15.fa.gz
	- chr16.fa.gz
	- chr17.fa.gz
	- chr18.fa.gz
	- chr19.fa.gz
	- chr20.fa.gz
	- chr21.fa.gz
	- chr22.fa.gz
	- chrM.fa.gz
	- chrX.fa.gz
	- chrY.fa.gz
	name: ref
	remote_dir: http://hgdownload.soe.ucsc.edu/goldenPath/hg19/chromosomes/
	remote_files:
	- chr1.fa.gz
	- chr2.fa.gz
	- chr3.fa.gz
	- chr4.fa.gz
	- chr5.fa.gz
	- chr6.fa.gz
	- chr7.fa.gz
	- chr8.fa.gz
	- chr9.fa.gz
	- chr10.fa.gz
	- chr11.fa.gz
	- chr12.fa.gz
	- chr13.fa.gz
	- chr14.fa.gz
	- chr15.fa.gz
	- chr16.fa.gz
	- chr17.fa.gz
	- chr18.fa.gz
	- chr19.fa.gz
	- chr20.fa.gz
	- chr21.fa.gz
	- chr22.fa.gz
	- chrM.fa.gz
	- chrX.fa.gz
	- chrY.fa.gz
	type: reference
	version: 1
	- build_author: ec2-user
	build_date: 2017-10-07T17:00:00
	features:
	- name
	- name2
	- gene
	- strand
	- txStart
	fetch_date: 2017-10-07T16:57:00
	join:
	features:
	- alleleID
	- phenotypeList
	- clinicalSignificance
	- type
	- origin
	- numberSubmitters
	- reviewStatus
	- chromStart
	- chromEnd
	track: clinvar
	local_files:
	- hg19.ensGene.chr1.gz
	- hg19.ensGene.chr2.gz
	- hg19.ensGene.chr3.gz
	- hg19.ensGene.chr4.gz
	- hg19.ensGene.chr5.gz
	- hg19.ensGene.chr6.gz
	- hg19.ensGene.chr7.gz
	- hg19.ensGene.chr8.gz
	- hg19.ensGene.chr9.gz
	- hg19.ensGene.chr10.gz
	- hg19.ensGene.chr11.gz
	- hg19.ensGene.chr12.gz
	- hg19.ensGene.chr13.gz
	- hg19.ensGene.chr14.gz
	- hg19.ensGene.chr15.gz
	- hg19.ensGene.chr16.gz
	- hg19.ensGene.chr17.gz
	- hg19.ensGene.chr18.gz
	- hg19.ensGene.chr19.gz
	- hg19.ensGene.chr20.gz
	- hg19.ensGene.chr21.gz
	- hg19.ensGene.chr22.gz
	- hg19.ensGene.chrM.gz
	- hg19.ensGene.chrX.gz
	- hg19.ensGene.chrY.gz
	name: ensembl
	nearest:
	- name
	- gene
	sql_statement: SELECT ensGene.name,chrom,strand,txStart,txEnd,cdsStart,cdsEnd,exonCount,exonStarts,exonEnds,name2,value
	AS gene FROM hg19.ensGene LEFT JOIN hg19.ensemblToGeneName ON (hg19.ensGene.name=hg19.ensemblToGeneName.name)
	type: gene
	version: 2
	- build_author: ec2-user
	build_date: 2017-09-27T18:27:00
	local_files:
	- chr*.phastCons100way.wigFix.gz
	name: phastCons
	remote_dir: http://hgdownload.soe.ucsc.edu/goldenPath/hg19/phastCons100way/hg19.100way.phastCons/
	remote_files:
	- chr1.phastCons100way.wigFix.gz
	- chr2.phastCons100way.wigFix.gz
	- chr3.phastCons100way.wigFix.gz
	- chr4.phastCons100way.wigFix.gz
	- chr5.phastCons100way.wigFix.gz
	- chr6.phastCons100way.wigFix.gz
	- chr7.phastCons100way.wigFix.gz
	- chr8.phastCons100way.wigFix.gz
	- chr9.phastCons100way.wigFix.gz
	- chr10.phastCons100way.wigFix.gz
	- chr11.phastCons100way.wigFix.gz
	- chr12.phastCons100way.wigFix.gz
	- chr13.phastCons100way.wigFix.gz
	- chr14.phastCons100way.wigFix.gz
	- chr15.phastCons100way.wigFix.gz
	- chr16.phastCons100way.wigFix.gz
	- chr17.phastCons100way.wigFix.gz
	- chr18.phastCons100way.wigFix.gz
	- chr19.phastCons100way.wigFix.gz
	- chr20.phastCons100way.wigFix.gz
	- chr21.phastCons100way.wigFix.gz
	- chr22.phastCons100way.wigFix.gz
	- chrX.phastCons100way.wigFix.gz
	- chrY.phastCons100way.wigFix.gz
	- chrM.phastCons100way.wigFix.gz
	type: score
	version: 1
	- build_author: ec2-user
	build_date: 2017-09-27T18:27:00
	local_files:
	- chr*.phyloP100way.wigFix.gz
	name: phyloP
	remote_dir: http://hgdownload.soe.ucsc.edu/goldenPath/hg19/phyloP100way/hg19.100way.phyloP100way/
	remote_files:
	- chr1.phyloP100way.wigFix.gz
	- chr2.phyloP100way.wigFix.gz
	- chr3.phyloP100way.wigFix.gz
	- chr4.phyloP100way.wigFix.gz
	- chr5.phyloP100way.wigFix.gz
	- chr6.phyloP100way.wigFix.gz
	- chr7.phyloP100way.wigFix.gz
	- chr8.phyloP100way.wigFix.gz
	- chr9.phyloP100way.wigFix.gz
	- chr10.phyloP100way.wigFix.gz
	- chr11.phyloP100way.wigFix.gz
	- chr12.phyloP100way.wigFix.gz
	- chr13.phyloP100way.wigFix.gz
	- chr14.phyloP100way.wigFix.gz
	- chr15.phyloP100way.wigFix.gz
	- chr16.phyloP100way.wigFix.gz
	- chr17.phyloP100way.wigFix.gz
	- chr18.phyloP100way.wigFix.gz
	- chr19.phyloP100way.wigFix.gz
	- chr20.phyloP100way.wigFix.gz
	- chr21.phyloP100way.wigFix.gz
	- chr22.phyloP100way.wigFix.gz
	- chrX.phyloP100way.wigFix.gz
	- chrY.phyloP100way.wigFix.gz
	- chrM.phyloP100way.wigFix.gz
	type: score
	version: 1
	- build_author: ec2-user
	build_date: 2017-09-27T18:27:00
	caddToBed_date: 2017-04-22T06:41:00
	liftOverCadd_date: 2017-07-28T17:35:00
	local_files:
	- whole_genome_SNVs.tsv.bed.chr*.organized-by-chr.txt.sorted.txt.gz
	- whole_genome_SNVs.tsv.bed.chrM.organized-by-chr.txt.sorted.txt.mapped.gz
	name: cadd
	sortCadd_date: 2017-04-23T15:44:00
	sort_date: 2017-01-20T16:06:00
	sorted_guaranteed: 1
	type: cadd
	version: 1
	- build_author: ec2-user
	build_date: 2017-09-27T18:27:00
	build_field_transformations:
	alleleFreqs: split [,]
	alleleNs: split [,]
	alleles: split [,]
	func: split [,]
	observed: split [\/]
	features:
	- name
	- strand
	- observed
	- class
	- func
	- alleles
	- alleleNs: number
	- alleleFreqs: number
	fetch_date: 2017-09-27T02:12:00
	local_files:
	- hg19.snp150.chr1.gz
	- hg19.snp150.chr2.gz
	- hg19.snp150.chr3.gz
	- hg19.snp150.chr4.gz
	- hg19.snp150.chr5.gz
	- hg19.snp150.chr6.gz
	- hg19.snp150.chr7.gz
	- hg19.snp150.chr8.gz
	- hg19.snp150.chr9.gz
	- hg19.snp150.chr10.gz
	- hg19.snp150.chr11.gz
	- hg19.snp150.chr12.gz
	- hg19.snp150.chr13.gz
	- hg19.snp150.chr14.gz
	- hg19.snp150.chr15.gz
	- hg19.snp150.chr16.gz
	- hg19.snp150.chr17.gz
	- hg19.snp150.chr18.gz
	- hg19.snp150.chr19.gz
	- hg19.snp150.chr20.gz
	- hg19.snp150.chr21.gz
	- hg19.snp150.chr22.gz
	- hg19.snp150.chrM.gz
	- hg19.snp150.chrX.gz
	- hg19.snp150.chrY.gz
	name: dbSNP
	sql_statement: SELECT * FROM hg19.snp150
	type: sparse
	version: 1
	- based: 1
	build_author: ec2-user
	build_date: 2017-09-27T18:27:00
	build_field_transformations:
	chrom: chr .
	clinicalSignificance: split [;]
	origin: split [;]
	phenotypeList: split [;]
	reviewStatus: split [;]
	type: split [;]
	build_row_filters:
	Assembly: == GRCh37
	features:
	- alleleID: number
	- phenotypeList
	- clinicalSignificance
	- type
	- origin
	- numberSubmitters: number
	- reviewStatus
	- referenceAllele
	- alternateAllele
	fetch_date: 2017-10-07T16:57:00
	fieldMap:
	'#AlleleID': alleleID
	AlternateAllele: alternateAllele
	Chromosome: chrom
	ClinicalSignificance: clinicalSignificance
	NumberSubmitters: numberSubmitters
	Origin: origin
	PhenotypeIDS: phenotypeIDs
	PhenotypeList: phenotypeList
	ReferenceAllele: referenceAllele
	ReviewStatus: reviewStatus
	Start: chromStart
	Stop: chromEnd
	Type: type
	local_files:
	- variant_summary.txt.gz
	name: clinvar
	remote_files:
	- ftp://ftp.ncbi.nlm.nih.gov/pub/clinvar/tab_delimited/variant_summary.txt.gz
	type: sparse
	version: 1
	- build_author: ec2-user
	build_date: 2017-09-27T18:27:00
	build_row_filters:
	AS_FilterStatus: == PASS
	features:
	- alt
	- id
	- af: number
	- an: number
	- an_afr: number
	- an_amr: number
	- an_asj: number
	- an_eas: number
	- an_fin: number
	- an_nfe: number
	- an_oth: number
	- an_male: number
	- an_female: number
	- af_afr: number
	- af_amr: number
	- af_asj: number
	- af_eas: number
	- af_fin: number
	- af_nfe: number
	- af_oth: number
	- af_male: number
	- af_female: number
	fieldMap:
	AF: af
	AF_AFR: af_afr
	AF_AMR: af_amr
	AF_ASJ: af_asj
	AF_EAS: af_eas
	AF_FIN: af_fin
	AF_Female: af_female
	AF_Male: af_male
	AF_NFE: af_nfe
	AF_OTH: af_oth
	AN: an
	AN_AFR: an_afr
	AN_AMR: an_amr
	AN_ASJ: an_asj
	AN_EAS: an_eas
	AN_FIN: an_fin
	AN_Female: an_female
	AN_Male: an_male
	AN_NFE: an_nfe
	AN_OTH: an_oth
	local_files:
	- gnomad.genomes.r2.0.1.sites.*.vcf.gz
	name: gnomad.genomes
	type: vcf
	version: 1
	- build_author: ec2-user
	build_date: 2017-09-27T18:27:00
	build_row_filters:
	AS_FilterStatus: == PASS
	features:
	- alt
	- id
	- af: number
	- an: number
	- an_afr: number
	- an_amr: number
	- an_asj: number
	- an_eas: number
	- an_fin: number
	- an_nfe: number
	- an_oth: number
	- an_male: number
	- an_female: number
	- af_afr: number
	- af_amr: number
	- af_asj: number
	- af_eas: number
	- af_fin: number
	- af_nfe: number
	- af_oth: number
	- af_male: number
	- af_female: number
	fieldMap:
	AF: af
	AF_AFR: af_afr
	AF_AMR: af_amr
	AF_ASJ: af_asj
	AF_EAS: af_eas
	AF_FIN: af_fin
	AF_Female: af_female
	AF_Male: af_male
	AF_NFE: af_nfe
	AF_OTH: af_oth
	AN: an
	AN_AFR: an_afr
	AN_AMR: an_amr
	AN_ASJ: an_asj
	AN_EAS: an_eas
	AN_FIN: an_fin
	AN_Female: an_female
	AN_Male: an_male
	AN_NFE: an_nfe
	AN_OTH: an_oth
	local_files:
	- gnomad.exomes.r2.0.1.sites.vcf.gz
	name: gnomad.exomes
	type: vcf
	version: 1
	vcfProcessor: bystro-vcf
	version: 2

## Sheet: Bystro Online Output Fields
Field	Notes
chrom
pos
type
discordant	1 if the given reference base doesn't match hg19 assembly base at this chromsome/position
alt
trTv	1 if site is a transition, 2 if site is a transversion; 0 if insertion, deletion, or multiallelic
heterozygotes	the names of the samples that are homozygous
heterozygosity	the proportion of samples that are heterozygous
homozygotes	the names of the samples that are homozygous
homozygosity	the proportion of samples that are homozygous
missingGenos	the names of the samples that are missing
missingness	the propotion of samples that are missing
sampleMaf	the minor allele frequency among the inputted samples
ref	hg19 assembly reference base
refSeq.siteType	RefSeq data based on UCSC refGene; does not include predicted transcripts
refSeq.exonicAlleleFunction	The variant consequence based on the transcript set
refSeq.refCodon
refSeq.altCodon
refSeq.refAminoAcid
refSeq.altAminoAcid
refSeq.codonPosition
refSeq.codonNumber
refSeq.strand
refSeq.kgID
refSeq.mRNA
refSeq.spID
refSeq.spDisplayID
refSeq.protAcc
refSeq.description
refSeq.rfamAcc
refSeq.name
refSeq.name2
refSeq.nearest.name
refSeq.nearest.name2
refSeq.clinvar.alleleID	refSeq.clinvar.* pertain to Clinvar alleles > 32bp in length (typically CNVs) that overlap the RefSeq transcripts present at a given site
refSeq.clinvar.phenotypeList
refSeq.clinvar.clinicalSignificance
refSeq.clinvar.type
refSeq.clinvar.origin
refSeq.clinvar.numberSubmitters
refSeq.clinvar.reviewStatus
refSeq.clinvar.chromStart
refSeq.clinvar.chromEnd
phastCons	100way whole-genome phastCons
phyloP	100way whole-genome phyloP
cadd	CADD 1.3
dbSNP.name	All dbSNP.* fields are for dbSNP alleles <= 32bp. All possible dbSNP values are reported, for the given chromsome/position
dbSNP.strand
dbSNP.observed
dbSNP.class
dbSNP.func
dbSNP.alleles
dbSNP.alleleNs
dbSNP.alleleFreqs
clinvar.alleleID	All clinvar.* fields are for Clinvar alleles <= 32bp. All possible Clinvar values are reported, for the given chromsome/position
clinvar.phenotypeList
clinvar.clinicalSignificance
clinvar.type
clinvar.origin
clinvar.numberSubmitters
clinvar.reviewStatus
clinvar.referenceAllele
clinvar.alternateAllele
gnomad.genomes.alt	gnomAD genomes database. gnomAD genomes data is reported by chromosome, position, and alt match
gnomad.genomes.id
gnomad.genomes.af
gnomad.genomes.an
gnomad.genomes.an_afr
gnomad.genomes.an_amr
gnomad.genomes.an_asj
gnomad.genomes.an_eas
gnomad.genomes.an_fin
gnomad.genomes.an_nfe
gnomad.genomes.an_oth
gnomad.genomes.an_male
gnomad.genomes.an_female
gnomad.genomes.af_afr
gnomad.genomes.af_amr
gnomad.genomes.af_asj
gnomad.genomes.af_eas
gnomad.genomes.af_fin
gnomad.genomes.af_nfe
gnomad.genomes.af_oth
gnomad.genomes.af_male
gnomad.genomes.af_female
gnomad.exomes.alt	gnomAD exomes database. gnomAD exomes data is reported by chromosome, position, and alt match
gnomad.exomes.id
gnomad.exomes.af
gnomad.exomes.an
gnomad.exomes.an_afr
gnomad.exomes.an_amr
gnomad.exomes.an_asj
gnomad.exomes.an_eas
gnomad.exomes.an_fin
gnomad.exomes.an_nfe
gnomad.exomes.an_oth
gnomad.exomes.an_male
gnomad.exomes.an_female
gnomad.exomes.af_afr
gnomad.exomes.af_amr
gnomad.exomes.af_asj
gnomad.exomes.af_eas
gnomad.exomes.af_fin
gnomad.exomes.af_nfe
gnomad.exomes.af_oth
gnomad.exomes.af_male
gnomad.exomes.af_female

## Sheet: Bystro Online Ensembl Output
Field	Notes
chrom
pos
type
discordant	1 if the given reference base doesn't match hg19 assembly base at this chromsome/position
alt
trTv	1 if site is a transition, 2 if site is a transversion; 0 if insertion, deletion, or multiallelic
heterozygotes	the names of the samples that are homozygous
heterozygosity	the proportion of samples that are heterozygous
homozygotes	the names of the samples that are homozygous
homozygosity	the proportion of samples that are homozygous
missingGenos	the names of the samples that are missing
missingness	the propotion of samples that are missing
sampleMaf	the minor allele frequency among the inputted samples
ref	hg19 assembly reference base
ensembl.siteType	Ensembl data based on UCSC ensGene
ensembl.exonicAlleleFunction	The variant consequence based on the transcript set
ensembl.refCodon
ensembl.altCodon
ensembl.refAminoAcid
ensembl.altAminoAcid
ensembl.codonPosition
ensembl.codonNumber
ensembl.name
ensembl.name2
ensembl.gene
ensembl.strand
ensembl.txStart
ensembl.nearest.name
ensembl.nearest.gene
ensembl.clinvar.alleleID	ensembl.clinvar.* pertain to Clinvar alleles > 32bp in length (typically CNVs) that overlap the RefSeq transcripts present at a given site
ensembl.clinvar.phenotypeList
ensembl.clinvar.clinicalSignificance
ensembl.clinvar.type
ensembl.clinvar.origin
ensembl.clinvar.numberSubmitters
ensembl.clinvar.reviewStatus
ensembl.clinvar.chromStart
ensembl.clinvar.chromEnd
phastCons
phyloP
cadd
dbSNP.name
dbSNP.strand
dbSNP.observed	100way whole-genome phastCons
dbSNP.class	100way whole-genome phyloP
dbSNP.func	CADD 1.3
dbSNP.alleles	All dbSNP.* fields are for dbSNP alleles <= 32bp. All possible dbSNP values are reported, for the given chromsome/position
dbSNP.alleleNs
dbSNP.alleleFreqs
clinvar.alleleID
clinvar.phenotypeList
clinvar.clinicalSignificance
clinvar.type
clinvar.origin
clinvar.numberSubmitters	All clinvar.* fields are for Clinvar alleles <= 32bp. All possible Clinvar values are reported, for the given chromsome/position
clinvar.reviewStatus
clinvar.referenceAllele
clinvar.alternateAllele
gnomad.genomes.alt
gnomad.genomes.id
gnomad.genomes.af
gnomad.genomes.an
gnomad.genomes.an_afr
gnomad.genomes.an_amr	gnomAD genomes database. gnomAD genomes data is reported by chromosome, position, and alt match
gnomad.genomes.an_asj
gnomad.genomes.an_eas
gnomad.genomes.an_fin
gnomad.genomes.an_nfe
gnomad.genomes.an_oth
gnomad.genomes.an_male
gnomad.genomes.an_female
gnomad.genomes.af_afr
gnomad.genomes.af_amr
gnomad.genomes.af_asj
gnomad.genomes.af_eas
gnomad.genomes.af_fin
gnomad.genomes.af_nfe
gnomad.genomes.af_oth
gnomad.genomes.af_male
gnomad.genomes.af_female
gnomad.exomes.alt
gnomad.exomes.id
gnomad.exomes.af
gnomad.exomes.an
gnomad.exomes.an_afr
gnomad.exomes.an_amr	gnomAD exomes database. gnomAD exomes data is reported by chromosome, position, and alt match
gnomad.exomes.an_asj
gnomad.exomes.an_eas
gnomad.exomes.an_fin
gnomad.exomes.an_nfe
gnomad.exomes.an_oth
gnomad.exomes.an_male
gnomad.exomes.an_female
gnomad.exomes.af_afr
gnomad.exomes.af_amr
gnomad.exomes.af_asj
gnomad.exomes.af_eas
gnomad.exomes.af_fin
gnomad.exomes.af_nfe
gnomad.exomes.af_oth
gnomad.exomes.af_male
gnomad.exomes.af_female
gnomad.exomes.af_fin
gnomad.exomes.af_nfe
gnomad.exomes.af_oth
gnomad.exomes.af_male
gnomad.exomes.af_female

## Sheet: wANNOVAR Online Submission
Access Date	2017-04-17
Result Duration	2 months
Reference Genome	hg19
Input Format	VCF
Gene Definition	RefSeq Gene
Individual analysis	Individual analysis
Disease Model	none
Submitted File	varied
Notes	All experiments failed with the below message (including 8MB gzip 50,000 line 1000G Phase3 Chromosome 1)
Result

## Sheet: wANNOVAR Online Output Fields
wANNOVAR could not complete the smallest tested file, therefore this page is left intentionally blank

## Sheet: VEP Online Submission
Access Date	2017-04-17
Assembly	GRCh37.p13
Transcript database to use	RefSeq transcripts
Identifiers	Gene symbol
Find co-located known variants	Yes
Frequency data for co-located variants	1000 Genomes global minor allele frequency
Pubmed IDs for citations of co-located variants	TRUE
Transcript biotype	TRUE
SIFT	Prediction and score
PolyPhen	Prediction and score
Get regulatory region consequences	Yes
Filter by frequency	No filtering
Restrict results	Show all results
Submitted File	varied
Notes	Failed to complete, full Phase 1 and Phase 3 data sets not attempted
	Only selected values shown. These represent the default, except for choice of RefSeq transcripts
Result (for tested data sets larger than 100K variants)
Result (for tested 100K variant data set)

## Sheet: VEP Online output fields
#Uploaded_variation	Note: The 2 HGVS fields were deleted, as they had no values in the output, and were explicitly excluded from annotation during configuration.
Location
Allele
Consequence
IMPACT
SYMBOL
Gene
Feature_type
Feature
BIOTYPE
EXON
INTRON
cDNA_position
CDS_position
Protein_position
Amino_acids
Codons
Existing_variation
DISTANCE
STRAND
FLAGS
SYMBOL_SOURCE	This value is completely empty over 50k variants;
HGNC_ID	This value is completely empty over 50k variants;
TSL	This value is completely empty over 50k variants;
APPRIS	This value is completely empty over 50k variants;
ENSP
SWISSPROT	This value is completely empty over 50k variants;
TREMBL	This value is completely empty over 50k variants;
UNIPARC	This value is completely empty over 50k variants;
REFSEQ_MATCH	This value is completely empty over 50k variants;
SIFT
PolyPhen
AF
AFR_AF
AMR_AF
EAS_AF
EUR_AF
SAS_AF
AA_AF
EA_AF
ExAC_AF
ExAC_Adj_AF
ExAC_AFR_AF
ExAC_AMR_AF
ExAC_EAS_AF
ExAC_FIN_AF
ExAC_NFE_AF
ExAC_OTH_AF
ExAC_SAS_AF
CLIN_SIG
SOMATIC
PHENO
PUBMED
MOTIF_NAME
MOTIF_POS
HIGH_INF_POS
MOTIF_SCORE_CHANGE
BLOSUM62
CADD_phred	Only provided for missense variants, via dbNSFP
clinvar_clnsig
clinvar_golden_stars
clinvar_rs
clinvar_trait
phastCons100way_vertebrate	Only provided for missense variants, via dbNSFP
phyloP100way_vertebrate	Only provided for missense variants, via dbNSFP

## Sheet: Galaxy-Gemini Online Submission
Access Date	3/23/2017-3/26/17
Submitted Files	Phase 3 chr1 1M, Phase 3 chr1 (6.47M variants)
Notes	Phase 3 chr1 1M succeeded. Phase 3 2M, 4M not tested. Phase 3 chr1 failed due to file size restrictions. Full Phase 1 and Phase 3 not attempted due to Phase 3 chr1 failure.
	GEMINI requires SnpEff annotation (or VEP, but Galaxy's VEP failed)
	Galaxy total file storage is limited to 250GB (after de-compression). Phase 1 VCF is 837GB and Phase 3 VCF is 805GB before annotations added, exceeding this size.
SnpEff Settings									GEMINI Settings
SnpEff									GEMINI load
Dataset Information	6								Dataset Information
Number:	varied	varied							Number:	8
Name:	varied								Name:	varied
Created:	varied								Created:	varied
Filesize:	hg19								Filesize:	varied
Dbkey:	vcf								Dbkey:	hg19
Format:									Format:	gemini.sqlite
Job Information	toolshed.g2.bx.psu.edu/repos/iuc/snpeff/snpEff/4.0.0								Job Information
Galaxy Tool ID:	4.0.0								Galaxy Tool ID:	toolshed.g2.bx.psu.edu/repos/iuc/gemini_load/gemini_load/0.18.1.0
Galaxy Tool Version:									Galaxy Tool Version:	0.18.1.0
Tool Version:	stdout								Tool Version:	None
Tool Standard Output:	stderr								Tool Standard Output:	stdout
Tool Standard Error:	0								Tool Standard Error:	stderr
Tool Exit Code:	bbd44e69cb8906b5dc7e94220feaaa87								Tool Exit Code:	None
History Content API ID:	bbd44e69cb8906b5bb47eebcc19685e7								History Content API ID:	bbd44e69cb8906b5059ab0dbb3dc7981
Job API ID:	3d7bf2bec90d3146								Job API ID:	bbd44e69cb8906b5a74211ba2c7097e7
History API ID:	e8c2ee71-4c7d-4d78-817b-97fdee247fd9								History API ID:	3d7bf2bec90d3146
UUID:									UUID:	b81cbdd2-1780-47ce-a9c1-a0088e6c8c30
Tool Parameters	Value								Tool Parameters
Input Parameter	varied								Input Parameter	Value	Note for rerun
Sequence changes (SNPs, MNPs, InDels)	VCF								VCF file to be loaded in the GEMINI database	varied
Input format	vcf								The annotations to be used with the input vcf	snpEff annotated VCF file
Output format	cached								Sample information file in PED+ format
Genome source	GRCh37.74								Choose a gemini annotation database	2016-03-23
Genome	None								Do not load GERP scores at base pair resolution	FALSE
Additional annotations	None								Do not load CADD scores	FALSE
Non-coding and regulatory annotation	5000 bases								Do not load gene tables	FALSE
Upstream / Downstream length	2 bases								Genotypes exist in the file, but should not be stored	FALSE
Set size for splice sites (donor and acceptor) in bases	Nothing selected.								There are no genotypes in the file	FALSE
Annotation options									Keep only variants that pass all filters	FALSE
Use custom interval file for annotation									Load INFO string from VCF file	FALSE
Only use the transcripts in this file.	Nothing selected.								Inheritance Chain
Filter output	no								GEMINI load on data 6
Filter out specific Effects	Use default (based on input type)								Job Dependencies
Chromosomal position	Empty.								Dependency	Dependency Type	Version
Text to prepend to chromosome name	TRUE								gemini	tool_shed_package	0.18.1
Produce Summary Stats	TRUE								tabix	tool_shed_package	0.2.6
Do not report usage statistics to server
Inheritance Chain
SnpEff on data 3
Job Dependencies	Dependency Type
Dependency	tool_shed_package	Version
snpEff		4

[truncated: 3 more sheets: GEMINI-Galaxy Output Fields, Galaxy-Gemini Queries, Online Program Links]
