# Supplementary material for: Bystro: rapid online variant annotation and natural-language filtering at whole-genome scale
Source: Genome Biol. 2018 Feb 6;19:14. doi: 10.1186/s13059-018-1387-3 (PMC5801807; doi:10.1186/s13059-018-1387-3)
Supplement: Supplementary file 3 — Description of online comparison settings. (XLSX 34 kb) [file 13059_2018_1387_MOESM3_ESM.xlsx]

## Sheet: ANNOVAR offline command
Computer	Cost (in U.S. dollars per hour)	Version	Perl	Command line arguments
Amazon i3.2xlarge	0.624	Latest @ March 2017	5.24.1 (threaded)	(time ./table_annovar.pl </path/to/file> humandb/ -buildver hg19 -out ./path/to/out --protocol refGene,phastCons100way,phyloP100wayAll,exac03,avsnp147,cadd13,clinvar_20161128 --operation g,r,r,f,f,f,f -arg '--separate --transcript',,,,,, --nastring . --vcfinput --thread 8 --otherinfo --remove) &> </path/to/stdout_stderr.log>
Note: The latest version of ANNOVAR (annovar.latest.tar.gz) as of March 2017 was used. All databases downloaded for ANNOVAR were current as of March 2017

## Sheet: VEP offline command
Computer	Cost (in U.S. dollars per hour)	Version	Perl	Command line arguments
Amazon i3.2xlarge	0.624	86	5.24.1	(time pigz -d -c </path/to/input> | perl variant_effect_predictor.pl --fork 8 --cache --dir ./.vep --plugin CADD,.vep/whole_genome_SNVs.tsv.gz --offline --refSeq --force_overwrite --fasta .vep/homo_sapiens/86_GRCh37/Homo_sapiens.GRCh37.75.dna.primary_assembly.fa --check_ref -o </path/to/output> ; ) &> </path/to/stdout_stderr.log>

## Sheet: Bystro offline command
Computer	Cost (in U.S. dollars per hour)	Version	Perl	Command line arguments
Amazon i3.2xlarge	0.624	2017-04-13	5.24.1	(time ./bin/annotate_snpfile.pl --in </path/to/input> --out </path/to/output> --config config/hg19.yml ; ) &> </path/to/stdout_stderr.log>

## Sheet: Bystro offline output fields
Field	Notes
chrom
pos
type
discordant	1 if the given reference base doesn't match hg19 assembly base at this chromsome/position
alt
trTv	1 if site is a transition, 2 if site is a transversion; 0 if insertion, deletion, or multiallelic
heterozygotes	the names of the samples that are homozygous
heterozygosity	the proportion of samples that are heterozygous
homozygotes	the names of the samples that are homozygous
homozygosity	the proportion of samples that are homozygous
missingGenos	the names of the samples that are missing
missingness	the propotion of samples that are missing
sampleMaf	the minor allele frequency among the inputted samples
ref	hg19 assembly reference base
refSeq.siteType	RefSeq data based on UCSC refGene; does not include predicted transcripts
refSeq.exonicAlleleFunction	The variant consequence based on the transcript set
refSeq.refCodon
refSeq.altCodon
refSeq.refAminoAcid
refSeq.altAminoAcid
refSeq.codonPosition
refSeq.codonNumber
refSeq.strand
refSeq.kgID
refSeq.mRNA
refSeq.spID
refSeq.spDisplayID
refSeq.protAcc
refSeq.description
refSeq.rfamAcc
refSeq.name
refSeq.name2
refSeq.nearest.name
refSeq.nearest.name2
refSeq.clinvar.alleleID	refSeq.clinvar.* pertain to Clinvar alleles > 32bp in length (typically CNVs) that overlap the RefSeq transcripts present at a given site
refSeq.clinvar.phenotypeList
refSeq.clinvar.clinicalSignificance
refSeq.clinvar.type
refSeq.clinvar.origin
refSeq.clinvar.numberSubmitters
refSeq.clinvar.reviewStatus
refSeq.clinvar.chromStart
refSeq.clinvar.chromEnd
phastCons	100way whole-genome phastCons
phyloP	100way whole-genome phyloP
cadd	CADD 1.3
dbSNP.name	All dbSNP.* fields are for dbSNP alleles <= 32bp. All possible dbSNP values are reported, for the given chromsome/position
dbSNP.strand
dbSNP.observed
dbSNP.class
dbSNP.func
dbSNP.alleles
dbSNP.alleleNs
dbSNP.alleleFreqs
clinvar.alleleID	All clinvar.* fields are for Clinvar alleles <= 32bp. All possible Clinvar values are reported, for the given chromsome/position
clinvar.phenotypeList
clinvar.clinicalSignificance
clinvar.type
clinvar.origin
clinvar.numberSubmitters
clinvar.reviewStatus
clinvar.referenceAllele
clinvar.alternateAllele
gnomad.genomes.alt	gnomAD genomes database. gnomAD genomes data is reported by chromosome, position, and alt match
gnomad.genomes.id
gnomad.genomes.af
gnomad.genomes.an
gnomad.genomes.an_afr
gnomad.genomes.an_amr
gnomad.genomes.an_asj
gnomad.genomes.an_eas
gnomad.genomes.an_fin
gnomad.genomes.an_nfe
gnomad.genomes.an_oth
gnomad.genomes.an_male
gnomad.genomes.an_female
gnomad.genomes.af_afr
gnomad.genomes.af_amr
gnomad.genomes.af_asj
gnomad.genomes.af_eas
gnomad.genomes.af_fin
gnomad.genomes.af_nfe
gnomad.genomes.af_oth
gnomad.genomes.af_male
gnomad.genomes.af_female
gnomad.exomes.alt	gnomAD exomes database. gnomAD exomes data is reported by chromosome, position, and alt match
gnomad.exomes.id
gnomad.exomes.af
gnomad.exomes.an
gnomad.exomes.an_afr
gnomad.exomes.an_amr
gnomad.exomes.an_asj
gnomad.exomes.an_eas
gnomad.exomes.an_fin
gnomad.exomes.an_nfe
gnomad.exomes.an_oth
gnomad.exomes.an_male
gnomad.exomes.an_female
gnomad.exomes.af_afr
gnomad.exomes.af_amr
gnomad.exomes.af_asj
gnomad.exomes.af_eas
gnomad.exomes.af_fin
gnomad.exomes.af_nfe
gnomad.exomes.af_oth
gnomad.exomes.af_male
gnomad.exomes.af_female

## Sheet: VEP offline output fields
Field	Notes
Uploaded_variation	Contains 19 fields total, including CADD_PHRED, CADD_RAW, IMPACT, DISTANCE, STRAND
Location
Allele
Gene
Feature
Feature_type
Consequence
cDNA_position
CDS_position
Protein_position
Amino_acids
Codons
Existing_variation
Extra	Contains: CADD_PHRED, CADD_RAW, IMPACT, DISTANCE, STRAND

## Sheet: ANNOVAR offline output fields
Field	Notes
Chr	Outputs 32 fields, when also including the QUAL and DP VCF data that it appends to otherinfo
Start
End
Ref
Alt
Func.refGene	Calculated based on RefSeq transcripts
Gene.refGene	RefSeq
GeneDetail.refGene	RefSeq
ExonicFunc.refGene	Calculated based on RefSeq transcripts
AAChange.refGene	Calculated based on RefSeq transcripts
phastCons100way
phyloP100wayAll
ExAC_ALL
ExAC_AFR
ExAC_AMR
ExAC_EAS
ExAC_FIN
ExAC_NFE
ExAC_OTH
ExAC_SAS
avsnp147	dbSNP rs#
CADD13_RawScore
CADD13_PHRED
CLINSIG	From Clinvar
CLNDBN	From Clinvar
CLNACC	From Clinvar
CLNDSDB	From Clinvar
CLNDSDBID	From Clinvar
OtherInfo	Contains minor allele frequency, VCF Qual, and VCF DP
