# Supplementary material for: Bystro: rapid online variant annotation and natural-language filtering at whole-genome scale
Source: Genome Biol. 2018 Feb 6;19:14. doi: 10.1186/s13059-018-1387-3 (PMC5801807; doi:10.1186/s13059-018-1387-3)
Supplement: Supplementary file 4 — Bystro vs ANNOVAR annotation comparison details. (XLSX 85 kb) [file 13059_2018_1387_MOESM4_ESM.xlsx]

## Sheet: Bystro vs ANNOVAR
Note: Columns analyzed are those annotated by both Bystro and ANNOVAR
Note: When provided sample information, Bystro skips: 1) alleles in multiallelics with no non-missing genotypes 2) "." ALT
Note: Purple denotes MNPs, which Bystro annotates on a per-allele basis. Red denotes significant difference between ANNOVAR and Bystro, either in gnomAD, CADD, variant effect, position, or allele identity.
Note: Blue refSeq.name / Feature show example differences between ANNOVAR and Bystro in terms of transcript set; in all cases Bystro is consistent with the latest (March 3, 2017) version of refGene.
Note: Yellow shows examples of differences that are due to definitional issues: for instance, ANNOVAR calls a splicing site as anything within 2bp of intron/exon boundary, meaning that a site in the exon at the boundary is also calling splicing. Bystro only calls something splicing if it is in the intron, and within 2bp of the intron/exon boundary
Note: ANNOVAR allows non PASS/. FILTER gnomAD data, non-PASS/. VCF annotations, and does not check genotypes. We have marked examples of such sites in yellow
Note: ANNOVAR does not maintain transcript order; cannot compare variant effects at per-transcript level.
Note: ANNOVAR reports upstream/downstream; Bystro only reports intergenic. Also, Bystro reports intergenic only when not in gene.
Note: Bystro annotates startLoss, ANNOVAR will only annotate nonsynonymous.
Note: ANNOVAR reports splicing;intronic while Bystro reports spliceDonor or spliceAcceptor. ANNOVAR reports ncRNA_exonic whereas Bystro calls this ncRNA
NOTES	Yen et al chrid	chrom	pos	type	discordant	alt	refSeq.siteType	refSeq.exonicAlleleFunction	refSeq.name	sampleMaf	cadd	gnomad.genomes.id	gnomad.genomes.af	gnomad.exomes.id	gnomad.exomes.af	ANNOVAR Chr	ANNOVAR Start	ANNOVAR End	ANNOVAR Ref	ANNOVAR Alt	ANNOVAR Func.refGene	ANNOVAR Gene.refGene	ANNOVAR GeneDetail.refGene	ANNOVAR ExonicFunc.refGene		avsnp147	ANNOVAR gnomAD_genome_ALL	ANNOVAR gnomAD_exome_ALL	ANNOVAR CADD13_PHRED	POS Match	POS Match Notes	% POS Match	ALT Match	ALT Match %	Func/siteType Match	Func/siteType Match Notes	geneDetail/exonicAlleleFunction Match	ANNOVAR geneDetail match	Bystro gnomAD match	gnomAD match notes	gnomad Match %	cadd match (NON-indel only - ANNOVAR doesn't report for indels)	cadd match notes	cadd match %	cadd match result notes
	chr1:5935162A>T	chr1	5935162	SNP	0	T	spliceAcceptor;spliceAcceptor;spliceAcceptor;spliceAcceptor	!	NR_111987;NM_015102;NM_001291594;NM_001291593	0.5	18.7	rs1287637	0.861544	rs1287637	0.82766	1	5935162	5935162	A	T	splicing;intronic	NM_001291593;NM_001291594;NM_015102	NM_001291593:exon18:c.1279-2T>A;NM_001291594:exon17:c.1282-2T>A;NM_015102:exon21:c.2818-2T>A	.		rs1287637	0.8615	0.8277	18.68	TRUE		0.981982	TRUE	1	TRUE	0.954955	TRUE	0.990991	TRUE		0.936937	TRUE		0.963636	Bystro and ANNOVAR match 100% of the time, except at MNPs, which Bystro properly annotates, and which ANNOVAR skips
	chr1:46655125CTCAC>C	chr1	46655126	DEL	0	-4	intronic;intronic;intronic;intronic;intronic;intronic;intronic|intronic;intronic;intronic;intronic;intronic;intronic;intronic|spliceDonor;spliceDonor;spliceDonor;spliceDonor;spliceDonor;spliceDonor;intronic|spliceDonor;spliceDonor;spliceDonor;spliceDonor;spliceDonor;spliceDonor;intronic	!|!|!|!	NM_017739;NM_017739;NM_017739;NM_017739;NM_001290129;NM_001290130;NM_001243766|NM_017739;NM_017739;NM_017739;NM_017739;NM_001290129;NM_001290130;NM_001243766|NM_017739;NM_017739;NM_017739;NM_017739;NM_001290129;NM_001290130;NM_001243766|NM_017739;NM_017739;NM_017739;NM_017739;NM_001290129;NM_001290130;NM_001243766	0.5	22.1;20.2;21.2|19.1;17.9;19.2|19.4;20.6;19.7|21.5;20.5;21.5	!	!	!	!	1	46655126	46655129	TCAC	-	splicing;intronic	NM_001290129;NM_001290130;NM_017739;NM_001243766;NM_001290129;NM_001290130;NM_017739	.	.		.	.	.	.	TRUE			TRUE		TRUE		TRUE		TRUE			NA
	chr1:68912523TGAGCCAGAG>T	chr1	68912524	DEL	0	-9	exonic|exonic|exonic|exonic|exonic|exonic|exonic|exonic|exonic	indel-nonFrameshift|indel-nonFrameshift|indel-nonFrameshift|indel-nonFrameshift|indel-nonFrameshift|indel-nonFrameshift|indel-nonFrameshift|indel-nonFrameshift|indel-nonFrameshift	NM_000329|NM_000329|NM_000329|NM_000329|NM_000329|NM_000329|NM_000329|NM_000329|NM_000329	0.5	9.12;6.95;7.92|28.7;29.4;28.3|26.4;24.7;22.9|34;32;41|33;32;40|26.8;27.2;27|4.96;1.09;2.57|14.2;15.2;23.3|20.3;7.48;12.6	!	!	!	!	1	68912524	68912532	GAGCCAGAG	-	exonic	NM_000329	.	nonframeshift deletion		rs61751280	.	.	.	TRUE			TRUE		TRUE		TRUE		TRUE			NA
	chr1:68912526GCCAGAG>G	chr1	68912527	DEL	0	-6	exonic|exonic|exonic|exonic|exonic|exonic	indel-nonFrameshift|indel-nonFrameshift|indel-nonFrameshift|indel-nonFrameshift|indel-nonFrameshift|indel-nonFrameshift	NM_000329|NM_000329|NM_000329|NM_000329|NM_000329|NM_000329	0.5	34;32;41|33;32;40|26.8;27.2;27|4.96;1.09;2.57|14.2;15.2;23.3|20.3;7.48;12.6	!	!	!	!	1	68912527	68912532	CCAGAG	-	exonic	NM_000329	.	nonframeshift deletion		.	.	.	.	TRUE			TRUE		TRUE		TRUE		TRUE			NA
	chr1:109817590G>T	chr1	109817590	SNP	0	T	UTR3	!	NM_001408	0.5	0.01	rs12740374	0.220288	!	!	1	109817590	109817590	G	T	UTR3	NM_001408	NM_001408:c.*919G>T	.		rs12740374	0.2203	.	0.009	TRUE			TRUE		TRUE		TRUE		TRUE			TRUE
	chr1:145597475GAAGT>G	chr1	145597476	DEL	0	-4	intronic;intronic;intronic;intronic;intronic;intronic;intronic|intronic;intronic;intronic;intronic;intronic;intronic;intronic|intronic;intronic;intronic;intronic;intronic;intronic;intronic|intronic;intronic;intronic;intronic;intronic;intronic;intronic	!|!|!|!	NM_001278267;NM_001039703;NM_001039703;NM_001302371;NM_001303456;NM_006468;NM_006468|NM_001278267;NM_001039703;NM_001039703;NM_001302371;NM_001303456;NM_006468;NM_006468|NM_001278267;NM_001039703;NM_001039703;NM_001302371;NM_001303456;NM_006468;NM_006468|NM_001278267;NM_001039703;NM_001039703;NM_001302371;NM_001303456;NM_006468;NM_006468	0.5	7.38;8.96;8.15|6.55;8.28;7.52|5.70;1.48;2.25|9.71;7.59;8.18	rs782654384	0.00198245	rs782654384	0.000406477	1	145597476	145597479	AAGT	-	intronic	NM_001039703;NM_001278267;NM_001302371;NM_001303456;NM_001351365;NM_006468	.	.		rs782654384	0.002	0.0004	.	TRUE			TRUE		TRUE		TRUE		TRUE			NA
	chr1:153791300CTG>C	chr1	153791301	DEL	0	-2	exonic|exonic	indel-frameshift|indel-frameshift	NM_020699|NM_020699	0.5	32;27.1;25.3|39;27.2;29.9	!	!	!	!	1	153791301	153791302	TG	-	exonic	NM_020699	.	frameshift deletion		.	.	.	.	TRUE			TRUE		TRUE		TRUE		TRUE			NA
	chr1:156108541G>GG	chr1	156108541	INS	0	+G	intronic;exonic;exonic;exonic;exonic|intronic;exonic;exonic;exonic;exonic	!;indel-frameshift;indel-frameshift;indel-frameshift;indel-frameshift|!;indel-frameshift;indel-frameshift;indel-frameshift;indel-frameshift	NM_001282626;NM_170707;NM_170707;NM_170708;NM_001257374|NM_001282626;NM_170707;NM_170707;NM_170708;NM_001257374	0.5	33;33;31|0.44;7.66;1.88	!	!	!	!	1	156108541	156108541	-	G	exonic;intronic;downstream	NM_001257374;NM_170707;NM_170708;NM_001282626;NM_001282624;NM_001282625;NM_005572	dist=884	frameshift insertion		.	.	.	.	TRUE			TRUE		TRUE		TRUE		TRUE			nA
	chr1:161279695T>A	chr1	161279695	SNP	0	A	exonic;exonic	startLoss;startLoss	NM_000530;NM_001315491	0.5	23.3	!	!	!	!	1	161279695	161279695	T	A	exonic	NM_000530;NM_001315491	.	nonsynonymous SNV;unknown		.	.	.	23.3	TRUE			TRUE		TRUE	ANNOVAR does not annotate startLoss differently from nonsynonymous	TRUE		TRUE			TRUE
	chr1:226125468G>A	chr1	226125468	SNP	0	A	exonic;exonic	synonymous;synonymous	NM_003240;NM_001172425	0.5	6.69	rs149969900	0.0251536	rs149969900	0.0078868	1	226125468	226125468	G	A	exonic	NM_001172425;NM_003240	.	synonymous SNV		rs149969900	0.0252	0.0079	6.694	TRUE			TRUE		TRUE		TRUE		TRUE			TRUE
ANNOVAR incorrectly includes NM_001304718 (txStart 89623194 on "+" strand), NM_000314 (txStart: 89623194 on "+" strand), NM_001304717 (txStart: 89623194 on "+" strand). However, this doesn't affect variant identity, effect, or consequence concordance	chr10:89623035CGCA>C	chr10	89623036	DEL	0	-3	UTR5|UTR5|UTR5	!|!|!	NM_001126049|NM_001126049|NM_001126049	0.5	6.76;4.11;5.11|7.07;4.12;6.41|4.55;6.67;5.63	!	!	!	!	10	89623036	89623038	GCA	-	UTR5;upstream	NM_001126049;NM_000314;NM_001304717;NM_001304718	NM_001126049:c.-792_-794delTGC;dist=157	.		rs587782867	.	.	.	TRUE			TRUE		TRUE		TRUE		TRUE			NA
ANNOVAR reports NM_203422, whose txStart - txEnd do not include this variant SELECT txStart,txEnd,name FROM refGene WHERE name='NM_203422';. Misses transcripts NR_037948 and NR_037949, which do fall within this region: SELECT txStart,txEnd,name FROM refGene WHERE name='NR_037948' OR name='NR_037949';	chr11:62457852C>A	chr11	62457852	SNP	0	A	ncRNA;ncRNA;ncRNA;exonic;exonic;exonic;exonic;UTR3	!;!;!;nonSynonymous;nonSynonymous;nonSynonymous;nonSynonymous;!	NR_037948;NR_037949;NR_037946;NM_001122955;NM_001122955;NM_032667;NM_032667;NM_001130702	0.5	34	!	!	!	!	11	62457852	62457852	C	A	exonic;ncRNA_exonic;UTR3;upstream	NM_001122955;NM_032667;NR_037946;NM_001130702;NM_203422	NM_001130702:c.*178G>T;dist=481	nonsynonymous SNV		.	.	.	34	TRUE			TRUE		TRUE		TRUE		TRUE			TRUE
ANNOVAR reports transcripts that do not include this variant: NM_001330368 has txStart 108179245 txEnd 108338258 on - strand ; NM_001351110: txStart 108179245 txEnd 108338258 on - strand : SELECT txStart,txEnd,name FROM refGene WHERE name='NM_001330368' OR name='NM_001351110';	chr11:108178710A>AT	chr11	108178710	INS	0	+T	exonic;exonic;exonic;exonic|exonic;exonic;exonic;exonic	indel-frameshift;indel-frameshift;indel-frameshift;indel-frameshift|indel-frameshift;indel-frameshift;indel-frameshift;indel-frameshift	NM_000051;NM_000051;NM_000051;NM_000051|NM_000051;NM_000051;NM_000051;NM_000051	0.5	12.1;26.7;43|22.6;23.7;25.1	!	!	!	!	11	108178710	108178710	-	T	exonic;downstream	NM_000051;NM_001330368;NM_001351110	dist=536	frameshift insertion		.	.	.	.	TRUE			TRUE		TRUE	Bystro does not annotate downstream/upstream; just nearest and intergenic. There is indeed a downstream gene within ~5kb https://genome.ucsc.edu/cgi-bin/hgTracks?db=hg19&lastVirtModeType=default&lastVirtModeExtraState=&virtModeType=default&virtMode=0&nonVirtPosition=&position=chr11%3A108173710%2D108183709&hgsid=610906211_tQmk9V0PaePAf2CmfIGEnKrsuHmB	TRUE		TRUE			NA
	chr11:111735981G>A	chr11	111735981	SNP	0	A	intronic;intronic;intronic;intronic;intronic;intronic;intronic	!	NM_001077692;NM_001077692;NM_001077692;NM_001077692;NM_024740;NM_001077691;NM_001077690	0.5	13.5	rs45574638	0.0253337	rs45574638	0.0250135	11	111735981	111735981	G	A	intronic	NM_001077690;NM_001077691;NM_001077692;NM_024740	.	.		rs45574638	0.0253	0.025	13.47	TRUE			TRUE		TRUE		TRUE		TRUE
	not present	chr12	11023080	SNP	0	A	intronic	!	NR_037918	0.5	3.52	!	!	!	!	12	11023080	11023080	C	A	ncRNA_intronic	NR_037918	.	.		.	.	.	3.524	TRUE			TRUE		TRUE	Bystro does not annotate downstream/upstream; just nearest and intergenic. There is indeed a downstream gene within ~5kb https://genome.ucsc.edu/cgi-bin/hgTracks?db=hg19&lastVirtModeType=default&lastVirtModeExtraState=&virtModeType=default&virtMode=0&nonVirtPosition=&position=chr11%3A108173710%2D108183709&hgsid=610906211_tQmk9V0PaePAf2CmfIGEnKrsuHmB	TRUE		TRUE			TRUE
	chr12:22018712TC>T	chr12	22018713	DEL	0	-1	intronic;intronic	!	NM_020297;NM_005691	0.5	5.33;3.72;4.80	!	!	!	!	12	22018713	22018713	C	-	intronic	NM_005691;NM_020297	.	.		.	.	.	.	TRUE			TRUE		TRUE		TRUE		TRUE			NA
	chr12:52912946T>C	chr12	52912946	SNP	0	C	spliceAcceptor;spliceAcceptor	!	NM_000424;NM_000424	0.5	24.1	!	!	!	!	12	52912946	52912946	T	C	splicing;intronic	NM_000424	NM_000424:exon2:c.556-2A>G	.		.	.	.	24.1	TRUE			TRUE		TRUE		TRUE		TRUE			TRUE
	chr12:103234292TC>T	chr12	103234293	DEL	0	-1	exonic;exonic	indel-frameshift;indel-frameshift	NM_000277;NM_000277	0.5	24.7;24.2;15.4	!	!	!	!	12	103234293	103234293	C	-	exonic	NM_000277	.	frameshift deletion		rs63186960	.	.	.	TRUE			TRUE		TRUE		TRUE		TRUE			NA
	not present	chr12	103234293	DEL	0	-1	exonic;exonic	indel-frameshift;indel-frameshift	NM_000277;NM_000277	1	24.7;24.2;15.4	!	!	!	!	12	103234293	103234293	C	-	exonic	NM_000277	.	frameshift deletion		rs63186960	.	.	.	TRUE			TRUE		TRUE		TRUE		TRUE			NA
	chr12:103311124T>C	chr12	103311124	SNP	0	C	UTR5;UTR5	!	NM_000277;NM_000277	0.5	6.37	!	!	!	!	12	103311124	103311124	T	C	UTR5	NM_000277	NM_000277:c.-216A>G	.		.	.	.	6.373	TRUE			TRUE		TRUE		TRUE		TRUE			TRUE
ANNOVAR misses NR_135088: SELECT * FROM hg19.refGene LEFT JOIN hg19.kgXref ON hg19.kgXref.refseq = hg19.refGene.name WHERE refGene.name = 'NR_135088';	chr12:111064166G>A	chr12	111064166	SNP	0	A	spliceAcceptor;spliceAcceptor;spliceAcceptor;spliceAcceptor;spliceAcceptor;spliceAcceptor;spliceAcceptor;spliceAcceptor;spliceAcceptor;spliceAcceptor	!	NM_001319682;NM_001082537;NM_001082538;NM_001173975;NM_001173976;NM_001319680;NM_001319681;NM_024549;NM_024549;NR_135088	1	25.6	!	!	!	!	12	111064166	111064166	G	A	splicing;intronic	NM_001082537;NM_001082538;NM_001173975;NM_001173976;NM_001319680;NM_001319681;NM_001319682;NM_024549	NM_001082537:exon3:c.342-1G>A;NM_001082538:exon3:c.342-1G>A;NM_001173975:exon3:c.174-1G>A;NM_001173976:exon4:c.162-1G>A;NM_001319680:exon3:c.342-1G>A;NM_001319681:exon3:UTR5;NM_001319682:exon3:c.174-1G>A;NM_024549:exon3:c.342-1G>A	.		.	.	.	25.6	TRUE			TRUE		TRUE		TRUE		TRUE			TRUE
	chr12:123738430CA>C	chr12	123738431	DEL	0	-1	exonic;exonic;exonic	indel-frameshift;indel-frameshift;indel-frameshift	NM_152269;NM_001194995;NM_001143905	0.5	4.20;8.99;4.17	rs576462794	9.69117e-05	rs576462794	0.000166558	12	123738431	123738431	A	-	exonic	NM_001143905;NM_001194995;NM_152269	.	frameshift deletion		rs576462794	9.691e-05	0.0002	.	TRUE			TRUE		TRUE		TRUE		TRUE			NA
ANNOVAR reports non-PASS gnomAD data	chr13:31789169CT>C	chr13	31789170	DEL	0	-1	intronic	!	NM_194318	0.5	8.07;5.65;6.33	!	!	!	!	13	31789170	31789170	T	-	intronic	NM_194318	.	.		rs35344913	0.9313	0.5939	.	TRUE			TRUE		TRUE		TRUE		FALSE			NA
	chr14:62187287G>A	chr14	62187287	SNP	0	A	exonic;exonic;exonic;exonic;intronic	nonSynonymous;nonSynonymous;nonSynonymous;nonSynonymous;!	NM_181054;NM_001530;NM_001530;NM_001243084;NR_144368	0.5	18.4	!	!	!	!	14	62187287	62187287	G	A	exonic;ncRNA_intronic	NM_001243084;NM_001530;NM_181054;NR_144368	.	nonsynonymous SNV		.	.	.	18.38	TRUE			TRUE		TRUE	One of the transcripts at this position are non-coding, Bystro does not use ncRNA annotation as this site falls in the ncRNA's intron, and Bystro reports both ncRNA and pre-mRNA introns the same way, "intronic", whereas ANNOVAR uses ncRNA_intronic; https://genome.ucsc.edu/cgi-bin/hgTracks?db=hg19&lastVirtModeType=default&lastVirtModeExtraState=&virtModeType=default&virtMode=0&nonVirtPosition=&pos…	TRUE		TRUE			TRUE
Bystro annotates each SNP in MNP, while ANNOVAR annotates as unit. Bystro labels each SNP as "MNP" in order to allow for reconsturction of total effect on gene.	chr14:62188231TT>GA	chr14	62188231	MNP	0	G	exonic;exonic;exonic;exonic;intronic	nonSynonymous;nonSynonymous;nonSynonymous;nonSynonymous;!	NM_181054;NM_001530;NM_001530;NM_001243084;NR_144368	0.5	2.79	!	!	!	!	14	62188231	62188232	TT	GA	exonic;ncRNA_intronic	NM_001243084;NM_001530;NM_181054;NR_144368	.	nonframeshift substitution		.	.	.	.	TRUE			TRUE		TRUE	Bystro annotates intronic sites of ncRNA as intronic, whereas ANNOVAR calls them ncRNA_intronic https://genome.ucsc.edu/cgi-bin/hgTracks?db=hg19&lastVirtModeType=default&lastVirtModeExtraState=&virtModeType=default&virtMode=0&nonVirtPosition=&position=chr14%3A62188231%2D62188231&hgsid=610907459_74UjfZap6rTBAaYdVaIXT0JzDgOO	TRUE	Whether we call this "TRUE" or "FALSE" is somewhat arbitrary. Bystro annotates MNPs on a base basis, while ANNOVAR considers the whole. The overall effect annotation is roughly equivalent, with Bystro labeling this nonSynonymous and "MNP" and ANNOVAR labeling it nonframeshift substitution. In ANNOVAR's case, more work is needed on the part of the user to identify the individual base annotations (…	TRUE	No gnomAD (high quality) variants exist at this site		FALSE	ANNOVAR misses CADD scores for MNPs as it does not handle per-base annotation of MNPs
Bystro annotates each SNP in MNP, while ANNOVAR annotates as unit. Bystro labels each SNP as "MNP" in order to allow for reconsturction of total effect on gene.	chr14:62188231TT>GA	chr14	62188232	MNP	0	A	exonic;exonic;exonic;exonic;intronic	nonSynonymous;nonSynonymous;nonSynonymous;nonSynonymous;!	NM_181054;NM_001530;NM_001530;NM_001243084;NR_144368	0.5	12.2	!	3.22726e-05	!	!	14	62188231	62188232	TT	GA	exonic;ncRNA_intronic	NM_001243084;NM_001530;NM_181054;NR_144368	.	nonframeshift substitution		.	.	.	.	TRUE	MNP position is consistent, as ANNOVAR considers the whole block, but Bystro considers the individual data		TRUE		TRUE	Bystro annotates intronic sites of ncRNA as intronic, whereas ANNOVAR calls them ncRNA_intronic https://genome.ucsc.edu/cgi-bin/hgTracks?db=hg19&lastVirtModeType=default&lastVirtModeExtraState=&virtModeType=default&virtMode=0&nonVirtPosition=&position=chr14%3A62188231%2D62188231&hgsid=610907459_74UjfZap6rTBAaYdVaIXT0JzDgOO	TRUE	Whether we call this "TRUE" or "FALSE" is somewhat arbitrary. Bystro annotates MNPs on a base basis, while ANNOVAR considers the whole. The overall effect annotation is roughly equivalent, with Bystro labeling this nonSynonymous and "MNP" and ANNOVAR labeling it nonframeshift substitution. In ANNOVAR's case, more work is needed on the part of the user to identify the individual base annotations (…	FALSE			FALSE	ANNOVAR misses CADD scores for MNPs as it does not handle per-base annotation of MNPs
Annovar misses the 2nd NM_172375 entry (kgid: uc001xfy.3;uc001xga.3): SELECT * FROM hg19.refGene LEFT JOIN hg19.kgXref ON hg19.kgXref.refseq = hg19.refGene.name WHERE refGene.name = 'NM_172375';	not present	chr14	63174827	SNP	0	A	exonic;UTR3;UTR3	nonSynonymous;!;!	NM_139318;NM_172375;NM_172375	0.5	19.6	!	!	rs767520778	5.68e-05	14	63174827	63174827	C	A	exonic;UTR3	NM_139318;NM_172375	NM_172375:c.*333G>T	nonsynonymous SNV		rs767520778	.	5.685e-05	19.59	TRUE			TRUE		TRUE		TRUE		TRUE			TRUE
	chr15:42680000CA>C	chr15	42680001	DEL	0	-1	exonic;exonic;exonic;exonic;exonic;exonic	indel-frameshift;indel-frameshift;indel-frameshift;indel-frameshift;indel-frameshift;indel-frameshift	NM_024344;NM_024344;NM_173087;NM_000070;NM_000070;NM_000070	0.5	13.2;14.4;14.1	rs762960425	0.000387347	rs762960425	0.000219321	15	42680001	42680001	A	-	exonic	NM_000070;NM_024344;NM_173087	.	frameshift deletion		rs762960425	0.0004	0.0002	.	TRUE			TRUE		TRUE		TRUE		TRUE			NA
ANNOVAR does not give the most parsimonious representation, providing 2 base padding	chr15:42680000CA>CAA	chr15	42680000	INS	0	+A	exonic;exonic;exonic;exonic;exonic;exonic|exonic;exonic;exonic;exonic;exonic;exonic	indel-frameshift;indel-frameshift;indel-frameshift;indel-frameshift;indel-frameshift;indel-frameshift|indel-frameshift;indel-frameshift;indel-frameshift;indel-frameshift;indel-frameshift;indel-frameshift	NM_024344;NM_024344;NM_173087;NM_000070;NM_000070;NM_000070|NM_024344;NM_024344;NM_173087;NM_000070;NM_000070;NM_000070	0.5	29.7;27.7;32|13.2;14.4;14.1	!	!	!	!	15	42680001	42680001	-	A	exonic	NM_000070;NM_024344;NM_173087	.	frameshift insertion		.	.	.	.	FALSE			TRUE		TRUE		TRUE		TRUE			NA
Annovar misses several additional transcript variations	not present	chr15	42703179	INS	0	+TCA	exonic;exonic;exonic;exonic;exonic;exonic;exonic;exonic;exonic;exonic;exonic;exonic|exonic;exonic;exonic;exonic;exonic;exonic;exonic;exonic;exonic;exonic;exonic;exonic	indel-nonFrameshift;indel-nonFrameshift;indel-nonFrameshift;indel-nonFrameshift;indel-nonFrameshift;indel-nonFrameshift;indel-nonFrameshift;indel-nonFrameshift;indel-nonFrameshift;indel-nonFrameshift;indel-nonFrameshift;indel-nonFrameshift|indel-nonFrameshift;indel-nonFrameshift;indel-nonFrameshift;indel-nonFrameshift;indel-nonFrameshift;indel-nonFrameshift;indel-nonFrameshift;indel-nonFrameshift…	NM_024344;NM_024344;NM_173087;NM_000070;NM_000070;NM_000070;NM_173088;NM_173088;NM_173089;NM_173090;NM_173090;NM_173090|NM_024344;NM_024344;NM_173087;NM_000070;NM_000070;NM_000070;NM_173088;NM_173088;NM_173089;NM_173090;NM_173090;NM_173090	0.5	17.5;15.2;16.4|15.1;28.5;32	!	!	!	!	15	42703179	42703179	-	TCA	exonic	NM_000070;NM_024344;NM_173087;NM_173088;NM_173089;NM_173090	.	nonframeshift insertion		.	.	.	.	TRUE			TRUE		TRUE		TRUE		TRUE			NA
	chr15:48782203C>T	chr15	48782203	SNP	0	T	exonic	nonSynonymous	NM_000138	0.5	33	rs140954477	6.4612e-05	rs140954477	0.000109646	15	48782203	48782203	C	T	exonic	NM_000138	.	nonsynonymous SNV		rs140954477	6.461e-05	0.0001	33	TRUE			TRUE		TRUE		TRUE		TRUE			TRUE
ANNOVAR reports exonic;splicing, Bystro exonic;exonic . Both RefSeq transcripts at this site are exonic, however ANNOVAR's definition allows for splicing calls in the exon at the intron/exonc boundary : https://genome.ucsc.edu/cgi-bin/hgTracks?db=hg19&lastVirtModeType=default&lastVirtModeExtraState=&virtModeType=default&virtMode=0&nonVirtPosition=&position=chr15%3A72105930%2D72105930&hgsid=619082…	chr15:72105929CC>C	chr15	72105930	DEL	0	-1	exonic;exonic	indel-frameshift;indel-frameshift	NM_014249;NM_016346	0.5	21.7;20.2;20.9	!	!	!	!	15	72105930	72105930	C	-	exonic;splicing	NM_014249;NM_016346	NM_014249:exon6:c.947+2C>-;NM_016346:exon6:c.947+2C>-	frameshift deletion		.	.	.	.	TRUE			TRUE		TRUE	exonic;splicing vs exonic;exonic is just definitional: ANNOVAR defines splicing;exonic within 2bp on the exon/intron boundary on the exon side, while Bystro call splicing sites only if they are within the intron and within 2bp of the intron/exon boundary	TRUE		TRUE			NA
	chr15:89873415G>A	chr15	89873415	SNP	0	A	exonic;exonic	nonSynonymous;nonSynonymous	NM_002693;NM_001126131	0.5	7.18	rs113994094	0.00142119	rs113994094	0.00153175	15	89873415	89873415	G	A	exonic	NM_001126131;NM_002693	.	nonsynonymous SNV		rs113994094	0.0014	0.0015	7.183	TRUE			TRUE		TRUE		TRUE		TRUE			TRUE
ANNOVAR reports a NON-PASS gnomad exomes entry at this position: http://gnomad.broadinstitute.org/region/16-2103394-2103394	chr16:2103394C>T	chr16	2103394	SNP	0	T	exonic;exonic;exonic;exonic;exonic;exonic;intronic;intronic;exonic	nonSynonymous;nonSynonymous;nonSynonymous;nonSynonymous;nonSynonymous;nonSynonymous;!;!;nonSynonymous	NM_001318829;NM_000548;NM_001077183;NM_001077183;NM_001077183;NM_001114382;NM_001318831;NM_001318827;NM_001318832	0.5	25.2	rs760688660	3.23081e-05	!	!	16	2103394	2103394	C	T	exonic;intronic	NM_000548;NM_001077183;NM_001114382;NM_001318829;NM_001318832;NM_001318827;NM_001318831	.	nonsynonymous SNV		rs760688660	3.231e-05	4.832e-06	25.2	TRUE			TRUE		TRUE		TRUE		FALSE	There is no gnomad exomes entry at this position. This is a false result for ANNOVAR		TRUE
	chr16:3779300C>G	chr16	3779300	SNP	0	G	exonic;exonic	nonSynonymous;nonSynonymous	NM_004380;NM_001079846	0.5	16.5	!	!	!	!	16	3779300	3779300	C	G	exonic	NM_001079846;NM_004380	.	nonsynonymous SNV		.	.	.	16.5	TRUE			TRUE		TRUE		TRUE		TRUE			TRUE
	chr16:5128843C>G	chr16	5128843	SNP	0	G	exonic;exonic;exonic;exonic	nonSynonymous;nonSynonymous;nonSynonymous;nonSynonymous	NM_019109;NM_019109;NM_019109;NM_001330504	0.5	26.8	!	!	!	!	16	5128843	5128843	C	G	exonic	NM_001330504;NM_019109	.	nonsynonymous SNV		.	.	.	26.8	TRUE			TRUE		TRUE		TRUE		TRUE			TRUE
	chr16:74808559C>T	chr16	74808559	SNP	0	T	exonic	nonSynonymous	NM_024306	0.5	27.5	!	!	!	!	16	74808559	74808559	C	T	exonic	NM_024306	.	nonsynonymous SNV		.	.	.	27.5	TRUE			TRUE		TRUE		TRUE		TRUE			TRUE
	chr16:89574804C>A	chr16	89574804	SNP	0	A	UTR5;UTR5;UTR5	!	NM_199367;NM_003119;NM_003119	0.5	11.7	!	!	!	!	16	89574804	89574804	C	A	UTR5	NM_003119;NM_199367	NM_003119:c.-22C>A;NM_199367:c.-22C>A	.		.	.	.	11.73	TRUE			TRUE		TRUE		TRUE		TRUE			TRUE
ANNOVAR includes a NON-PASS gnomaAD variant here: http://gnomad.broadinstitute.org/region/16-89574826-89574826 . Additionally, ANNOVAR does not annotate startLoss https://disqus.com/home/discussion/annovar/faq/oldest/ , but nonSynonymous is a compatible annotation	chr16:89574826A>C	chr16	89574826	SNP	0	C	exonic;exonic;exonic	startLoss;startLoss;startLoss	NM_199367;NM_003119;NM_003119	0.5	20.9	!	!	!	!	16	89574826	89574826	A	C	exonic	NM_003119;NM_199367	.	nonsynonymous SNV		.	.	2.291e-05	20.9	TRUE			TRUE		TRUE		TRUE	ANNOVAR does not annotate startLoss differently from nonsynonymous	FALSE	ANNOVAR gets this wrong: http://gnomad.broadinstitute.org/region/16-89574826-89574826 the allele is A->T not A->C		TRUE
	chr16:89574914G>GT	chr16	89574914	INS	0	+T	exonic;exonic;exonic|exonic;exonic;exonic	indel-frameshift;indel-frameshift;indel-frameshift|indel-frameshift;indel-frameshift;indel-frameshift	NM_199367;NM_003119;NM_003119|NM_199367;NM_003119;NM_003119	0.5	6.13;0.94;11.3|5.32;0.23;2.20	!	!	!	!	16	89574914	89574914	-	T	exonic	NM_003119;NM_199367	.	frameshift insertion		.	.	.	.	TRUE			TRUE		TRUE		TRUE		TRUE			NA
	chr16:89574916C>CGTC	chr16	89574916	INS	0	+GTC	exonic;exonic;exonic|exonic;exonic;exonic	indel-nonFrameshift;indel-nonFrameshift;indel-nonFrameshift|indel-nonFrameshift;indel-nonFrameshift;indel-nonFrameshift	NM_199367;NM_003119;NM_003119|NM_199367;NM_003119;NM_003119	0.5	7.29;0.09;8.98|8.57;5.04;0.17	!	!	!	!	16	89574916	89574916	-	GTC	exonic	NM_003119;NM_199367	.	nonframeshift insertion		.	.	.	.	TRUE			TRUE		TRUE		TRUE		TRUE			NA
	chr16:89575009G>A	chr16	89575009	SNP	0	A	spliceDonor;spliceDonor;spliceDonor	!	NM_199367;NM_003119;NM_003119	0.5	23.5	!	!	!	!	16	89575009	89575009	G	A	splicing;intronic	NM_003119;NM_199367	NM_003119:exon1:c.183+1G>A;NM_199367:exon1:c.183+1G>A	.		.	.	.	23.5	TRUE			TRUE		TRUE		TRUE		TRUE			TRUE
	chr16:89575040C>A	chr16	89575040	MULTIALLELIC	0	A	intronic;intronic;intronic	!	NM_199367;NM_003119;NM_003119	0.5	8.87	!	!	!	!	16	89575040	89575040	C	A	intronic	NM_003119;NM_199367	.	.		.	.	.	8.866	TRUE			TRUE		TRUE		TRUE		TRUE			TRUE
	chr16:89576896A>C	chr16	89576896	SNP	0	C	spliceAcceptor;spliceAcceptor;spliceAcceptor	!	NM_199367;NM_003119;NM_003119	0.5	22.4	!	!	!	!	16	89576896	89576896	A	C	splicing;intronic	NM_003119;NM_199367	NM_003119:exon2:c.184-2A>C;NM_199367:exon2:c.184-2A>C	.		.	.	.	22.4	TRUE			TRUE		TRUE		TRUE		TRUE			TRUE
	chr16:89576930T>TA	chr16	89576930	MULTIALLELIC	0	+A	exonic;exonic;exonic|exonic;exonic;exonic	indel-frameshift;indel-frameshift;indel-frameshift|indel-frameshift;indel-frameshift;indel-frameshift	NM_199367;NM_003119;NM_003119|NM_199367;NM_003119;NM_003119	0.5	9.57;0.19;9.06|5.34;0.07;35	!	!	!	!	16	89576930	89576930	-	A	exonic	NM_003119;NM_199367	.	frameshift insertion		.	.	.	.	TRUE			TRUE		TRUE		TRUE		TRUE			NA
	chr16:89576931G>GTG	chr16	89576931	INS	0	+TG	exonic;exonic;exonic|exonic;exonic;exonic	indel-frameshift;indel-frameshift;indel-frameshift|indel-frameshift;indel-frameshift;indel-frameshift	NM_199367;NM_003119;NM_003119|NM_199367;NM_003119;NM_003119	0.5	5.34;0.07;35|5.82;11.6;12.3	!	!	!	!	16	89576931	89576931	-	TG	exonic	NM_003119;NM_199367	.	frameshift insertion		.	.	.	.	TRUE			TRUE		TRUE		TRUE		TRUE			NA
	chr16:89598368CGGCCCCCCCGGCTGTGGGAAGACGCT>C	chr16	89598369	DEL	0	-26	exonic;exonic;exonic|exonic;exonic;exonic|exonic;exonic;exonic|exonic;exonic;exonic|exonic;exonic;exonic|exonic;exonic;exonic|exonic;exonic;exonic|exonic;exonic;exonic|exonic;exonic;exonic|exonic;exonic;exonic|exonic;exonic;exonic|exonic;exonic;exonic|exonic;exonic;exonic|exonic;exonic;exonic|exonic;exonic;exonic|exonic;exonic;exonic|exonic;exonic;exonic|exonic;exonic;exonic|exonic;exonic;exonic|…	indel-frameshift;indel-frameshift;indel-frameshift|indel-frameshift;indel-frameshift;indel-frameshift|indel-frameshift;indel-frameshift;indel-frameshift|indel-frameshift;indel-frameshift;indel-frameshift|indel-frameshift;indel-frameshift;indel-frameshift|indel-frameshift;indel-frameshift;indel-frameshift|indel-frameshift;indel-frameshift;indel-frameshift|indel-frameshift;indel-frameshift;indel-fr…	NM_199367;NM_003119;NM_003119|NM_199367;NM_003119;NM_003119|NM_199367;NM_003119;NM_003119|NM_199367;NM_003119;NM_003119|NM_199367;NM_003119;NM_003119|NM_199367;NM_003119;NM_003119|NM_199367;NM_003119;NM_003119|NM_199367;NM_003119;NM_003119|NM_199367;NM_003119;NM_003119|NM_199367;NM_003119;NM_003119|NM_199367;NM_003119;NM_003119|NM_199367;NM_003119;NM_003119|NM_199367;NM_003119;NM_003119|NM_199367…	0.5	31;29.1;31|27.4;25.5;27.2|10.6;5.19;9.64|26.2;24.9;27|29.5;27.8;32|16.5;13.0;15.2|27;25.5;27.8|31;28.3;33|17.8;12.6;14.5|34;33;34|31;27.5;31|16.3;13.2;15.7|28.4;28.2;27.5|31;28.7;33|36;7.20;27|33;33;34|32;27.6;31|12.4;10.1;10.8|28.2;32;43|29.1;29.6;31|15.3;32;32|28;27.9;27.2|35;33;34|13;9.29;9.66|26.7;26;13.9|29.9;29.1;31	!	!	!	!	16	89598369	89598394	GGCCCCCCCGGCTGTGGGAAGACGCT	-	exonic	NM_003119;NM_199367	.	frameshift deletion		.	.	.	.	TRUE			TRUE		TRUE		TRUE		TRUE			NA
	chr16:89613145C>T	chr16	89613145	SNP	0	T	exonic;exonic	nonSynonymous;nonSynonymous	NM_003119;NM_003119	0.5	32	rs61755320	0.00274743	rs61755320	0.00287905	16	89613145	89613145	C	T	exonic	NM_003119	.	nonsynonymous SNV		rs61755320	0.0027	0.0029	32	TRUE			TRUE		TRUE		TRUE		TRUE			TRUE
	chr17:7578194GCAC>G	chr17	7578195	DEL	0	-3	exonic;exonic;exonic;exonic;exonic;exonic;exonic;exonic;exonic;exonic;exonic;exonic;exonic;exonic;exonic;exonic;exonic;exonic;exonic|exonic;exonic;exonic;exonic;exonic;exonic;exonic;exonic;exonic;exonic;exonic;exonic;exonic;exonic;exonic;exonic;exonic;exonic;exonic|exonic;exonic;exonic;exonic;exonic;exonic;exonic;exonic;exonic;exonic;exonic;exonic;exonic;exonic;exonic;exonic;exonic;exonic;exonic	indel-nonFrameshift;indel-nonFrameshift;indel-nonFrameshift;indel-nonFrameshift;indel-nonFrameshift;indel-nonFrameshift;indel-nonFrameshift;indel-nonFrameshift;indel-nonFrameshift;indel-nonFrameshift;indel-nonFrameshift;indel-nonFrameshift;indel-nonFrameshift;indel-nonFrameshift;indel-nonFrameshift;indel-nonFrameshift;indel-nonFrameshift;indel-nonFrameshift;indel-nonFrameshift|indel-nonFrameshift…	NM_001126116;NM_001126116;NM_001126117;NM_001276696;NM_001276696;NM_001276697;NM_000546;NM_001276695;NM_001276699;NM_001276698;NM_001276760;NM_001126113;NM_001126112;NM_001276761;NM_001126118;NM_001126115;NM_001126114;NM_001126114;NM_001126114|NM_001126116;NM_001126116;NM_001126117;NM_001276696;NM_001276696;NM_001276697;NM_000546;NM_001276695;NM_001276699;NM_001276698;NM_001276760;NM_001126113;NM…	0.5	18.2;13.8;17.2|29.2;30;34|27.1;26.1;32	!	!	!	!	17	7578195	7578197	CAC	-	exonic	NM_000546;NM_001126112;NM_001126113;NM_001126114;NM_001126115;NM_001126116;NM_001126117;NM_001126118;NM_001276695;NM_001276696;NM_001276697;NM_001276698;NM_001276699;NM_001276760;NM_001276761	.	nonframeshift deletion		.	.	.	.	TRUE			TRUE		TRUE		TRUE		TRUE			NA
	chr17:7578523T>TG	chr17	7578523	INS	0	+G	exonic;exonic;exonic;exonic;exonic;UTR5;exonic;exonic;UTR5;UTR5;exonic;exonic;exonic;exonic;exonic;exonic;exonic;exonic;exonic|exonic;exonic;exonic;exonic;exonic;UTR5;exonic;exonic;UTR5;UTR5;exonic;exonic;exonic;exonic;exonic;exonic;exonic;exonic;exonic	indel-frameshift;indel-frameshift;indel-frameshift;indel-frameshift;indel-frameshift;!;indel-frameshift;indel-frameshift;!;!;indel-frameshift;indel-frameshift;indel-frameshift;indel-frameshift;indel-frameshift;indel-frameshift;indel-frameshift;indel-frameshift;indel-frameshift|indel-frameshift;indel-frameshift;indel-frameshift;indel-frameshift;indel-frameshift;!;indel-frameshift;indel-frameshift;…	NM_001126116;NM_001126116;NM_001126117;NM_001276696;NM_001276696;NM_001276697;NM_000546;NM_001276695;NM_001276699;NM_001276698;NM_001276760;NM_001126113;NM_001126112;NM_001276761;NM_001126118;NM_001126115;NM_001126114;NM_001126114;NM_001126114|NM_001126116;NM_001126116;NM_001126117;NM_001276696;NM_001276696;NM_001276697;NM_000546;NM_001276695;NM_001276699;NM_001276698;NM_001276760;NM_001126113;NM…	0.5	29.9;26.4;27.7|37;26.4;28.5	!	!	!	!	17	7578523	7578523	-	G	exonic;UTR5	NM_000546;NM_001126112;NM_001126113;NM_001126114;NM_001126115;NM_001126116;NM_001126117;NM_001126118;NM_001276695;NM_001276696;NM_001276760;NM_001276761;NM_001276697;NM_001276698;NM_001276699	NM_001276697:c.-72_-71insC;NM_001276698:c.-72_-71insC;NM_001276699:c.-72_-71insC	frameshift insertion		.	.	.	.	TRUE			TRUE		TRUE		TRUE		TRUE			NA
	chr17:17119692A>C	chr17	17119692	SNP	0	C	spliceDonor	!	NM_144997	0.5	25	!	!	!	!	17	17119692	17119692	A	C	splicing;intronic	NM_144997	NM_144997:exon11:c.1300+2T>G	.		.	.	.	25	TRUE			TRUE		TRUE		TRUE		TRUE			TRUE
	chr17:41256884C>G	chr17	41256884	SNP	0	G	spliceDonor;spliceDonor;spliceDonor;spliceDonor;spliceDonor;spliceDonor;spliceDonor;spliceDonor;spliceDonor;spliceDonor;spliceDonor;spliceDonor;spliceDonor;spliceDonor;spliceDonor;spliceDonor;spliceDonor;spliceDonor	!	NM_007294;NM_007294;NM_007294;NM_007294;NM_007300;NM_007297;NM_007297;NM_007297;NM_007297;NM_007297;NR_027676;NM_007299;NM_007299;NM_007299;NM_007299;NM_007298;NM_007298;NM_007298	0.5	24.6	!	!	rs587782173	4.07e-06	17	41256884	41256884	C	G	splicing;intronic	NM_007294;NM_007297;NM_007298;NM_007299;NM_007300	NM_007294:exon5:c.301+1G>C;NM_007297:exon4:c.160+1G>C;NM_007298:exon4:c.301+1G>C;NM_007299:exon5:c.301+1G>C;NM_007300:exon5:c.301+1G>C	.		rs587782173	.	4.066e-06	24.6	TRUE			TRUE		TRUE		TRUE		TRUE			TRUE
	chr17:42991428C>A	chr17	42991428	SNP	0	A	exonic;exonic;exonic	stopGain;stopGain;stopGain	NM_002055;NM_001131019;NM_001242376	0.5	37	!	!	!	!	17	42991428	42991428	C	A	exonic	NM_001131019;NM_001242376;NM_002055	.	stopgain		.	.	.	37	TRUE			TRUE		TRUE		TRUE		TRUE			TRUE
ANNOVAR misses a ncRNA annotation. SELECT * FROM hg19.refGene LEFT JOIN hg19.kgXref ON hg19.kgXref.refseq = hg19.refGene.name WHERE refGene.name = 'NR_135553'; Notice that 48253293 == 48253293	chr17:48252809A>T	chr17	48252809	SNP	0	T	ncRNA;UTR3;UTR3	!	NR_135553;NM_000023;NM_001135697	0.5	9.14	!	!	!	!	17	48252809	48252809	A	T	UTR3	NM_000023;NM_001135697	NM_000023:c.*11A>T;NM_001135697:c.*11A>T	.		.	.	.	9.145	TRUE			TRUE		FALSE	ANNOVAR misses ncRNA_exonic ( https://genome.ucsc.edu/cgi-bin/hgTracks?db=hg19&lastVirtModeType=default&lastVirtModeExtraState=&virtModeType=default&virtMode=0&nonVirtPosition=&position=chr17%3A48252809%2D48252809&hgsid=610907459_74UjfZap6rTBAaYdVaIXT0JzDgOO )	TRUE		TRUE			TRUE
	chr17:62022709G>GTC	chr17	62022709	INS	0	+TC	intronic|intronic	!|!	NM_000334|NM_000334	0.5	14.5;12.4;13.3|16.7;14.8;16.1	!	!	!	!	17	62022709	62022709	-	TC	intronic	NM_000334	.	.		.	.	.	.	TRUE			TRUE		TRUE		TRUE		TRUE			NA
	chr17:62022711C>CT	chr17	62022711	INS	0	+T	intronic|intronic	!|!	NM_000334|NM_000334	0.5	16.0;14.9;15.9|8.51;10.1;8.66	!	!	!	!	17	62022711	62022711	-	T	intronic	NM_000334	.	.		.	.	.	.	TRUE			TRUE		TRUE		TRUE		TRUE			NA
	chr17:62023005G>GGC	chr17	62023005	INS	0	+GC	intronic|intronic	!|!	NM_000334|NM_000334	0.5	6.83;4.21;5.69|8.84;6.71;8.73	!	!	!	!	17	62023005	62023005	-	GC	intronic	NM_000334	.	.		.	.	.	.	TRUE			TRUE		TRUE		TRUE		TRUE			NA
	chr17:62023006C>A	chr17	62023006	SNP	0	A	intronic	!	NM_000334	0.5	8.84	!	!	!	!	17	62023006	62023006	C	A	intronic	NM_000334	.	.		.	.	.	8.842	TRUE			TRUE		TRUE		TRUE		TRUE			TRUE
	chr17:62034787G>A	chr17	62034787	SNP	0	A	exonic	nonSynonymous	NM_000334	0.5	28.8	!	!	!	!	17	62034787	62034787	G	A	exonic	NM_000334	.	nonsynonymous SNV		rs80338957	.	.	28.8	TRUE			TRUE		TRUE		TRUE		TRUE			TRUE
gnomAD variant in an LCR; not a high quality site: http://gnomad.broadinstitute.org/variant/18-24128261-GTCCTCC-G	chr18:24128261GTCCTCC>G	chr18	24128262	DEL	0	-6	exonic;intronic;intronic;intronic;intronic|exonic;intronic;intronic;intronic;intronic|exonic;intronic;intronic;intronic;intronic|exonic;intronic;intronic;intronic;intronic|exonic;intronic;intronic;intronic;intronic|exonic;intronic;intronic;intronic;intronic	indel-nonFrameshift;!;!;!;!|indel-nonFrameshift;!;!;!;!|indel-nonFrameshift;!;!;!;!|indel-nonFrameshift;!;!;!;!|indel-nonFrameshift;!;!;!;!|indel-nonFrameshift;!;!;!;!	NM_001142730;NM_001136205;NM_001258221;NM_198991;NM_001258222|NM_001142730;NM_001136205;NM_001258221;NM_198991;NM_001258222|NM_001142730;NM_001136205;NM_001258221;NM_198991;NM_001258222|NM_001142730;NM_001136205;NM_001258221;NM_198991;NM_001258222|NM_001142730;NM_001136205;NM_001258221;NM_198991;NM_001258222|NM_001142730;NM_001136205;NM_001258221;NM_198991;NM_001258222	0.5	12.4;10.7;11.7|13.6;11.9;13.2|12.9;11.7;12.8|12.5;10.7;11.6|13.0;11.6;12.8|12.6;11.3;12.5	!	!	!	!	18	24128262	24128267	TCCTCC	-	exonic;intronic	NM_001142730;NM_001136205;NM_001258221;NM_001258222;NM_001351443;NM_198991	.	nonframeshift deletion		rs773298868	0.0001	5.215e-05	.	TRUE			TRUE		TRUE		TRUE		FALSE	Variant in an LCR; not a high quality site: http://gnomad.broadinstitute.org/variant/18-24128261-GTCCTCC-G		NA
No refGene transcripts have an intron here.	chr19:15291774G>A	chr19	15291774	SNP	0	A	exonic;exonic	stopGain;stopGain	NM_000435;NM_000435	0.5	42	!	!	!	!	19	15291774	15291774	G	A	exonic	NM_000435	.	stopgain		.	.	.	42	TRUE			TRUE		TRUE		TRUE		TRUE			TRUE
	chr19:15311794A>G	chr19	15311794	SNP	0	G	intergenic	!	!	0.5	17.9	!	!	!	!	19	15311794	15311794	A	G	upstream	NM_000435	dist=2	.		.	.	.	17.85	TRUE			TRUE		TRUE		TRUE		TRUE			TRUE
	chr19:39076592G>A	chr19	39076592	SNP	0	A	exonic;exonic	nonSynonymous;nonSynonymous	NM_000540;NM_001042723	0.5	25	!	!	rs118192158	4.06e-06	19	39076592	39076592	G	A	exonic	NM_000540;NM_001042723	.	nonsynonymous SNV		rs118192158	.	4.061e-06	25	TRUE			TRUE		TRUE		TRUE		TRUE			TRUE
ANNOVAR calls this splicing due to its definition of 2bp within exon or intron at boundary: not: http://genome.ucsc.edu/cgi-bin/hgTracks?db=hg19&lastVirtModeType=default&lastVirtModeExtraState=&virtModeType=default&virtMode=0&nonVirtPosition=&position=chr19%3A41123093%2D41123094&hgsid=609347609_wYy1V9ZDSb3LPanCAWAWr5UdGtre	chr19:41123094G>GG	chr19	41123094	INS	0	+G	exonic;exonic;exonic;exonic;exonic|exonic;exonic;exonic;exonic;exonic	indel-frameshift;indel-frameshift;indel-frameshift;indel-frameshift;indel-frameshift|indel-frameshift;indel-frameshift;indel-frameshift;indel-frameshift;indel-frameshift	NM_003573;NM_001042544;NM_001042545;NM_001042545;NM_001042545|NM_003573;NM_001042544;NM_001042545;NM_001042545;NM_001042545	0.5	13.7;26.9;27.3|23.6;20.0;20.4	!	!	!	!	19	41123094	41123094	-	G	exonic;splicing	NM_001042544;NM_001042545;NM_003573	NM_001042544:exon24:c.3233+1->G;NM_001042545:exon21:c.3032+1->G;NM_003573:exon24:c.3122+1->G	unknown		.	.	.	.	TRUE			TRUE		FALSE	ANNOVAR looks incorrect here, no where near splice site in current refGene, and all transcripts are the same between Bystro and ANNOVAR(Bystro reports more values due to knownGene JOIN). May be evidence of database version differences: https://genome.ucsc.edu/cgi-bin/hgTracks?db=hg19&lastVirtModeType=default&lastVirtModeExtraState=&virtModeType=default&virtMode=0&nonVirtPosition=&position=chr19%3…	FALSE		TRUE			NA
	chr2:50149352T>C	chr2	50149352	SNP	0	C	exonic;exonic;exonic;exonic;exonic;exonic;exonic;exonic;exonic;exonic;exonic;exonic;exonic;exonic;exonic;exonic;exonic;exonic;exonic;exonic;exonic;exonic;exonic;exonic;exonic;exonic	synonymous;synonymous;synonymous;synonymous;synonymous;synonymous;synonymous;synonymous;synonymous;synonymous;synonymous;synonymous;synonymous;synonymous;synonymous;synonymous;synonymous;synonymous;synonymous;synonymous;synonymous;synonymous;synonymous;synonymous;synonymous;synonymous	NM_001330082;NM_001330087;NM_001330084;NM_001330078;NM_001330085;NM_001330083;NM_004801;NM_004801;NM_004801;NM_138735;NM_138735;NM_001330096;NM_001330094;NM_001330097;NM_001330095;NM_001330092;NM_001330093;NM_001330091;NM_001330086;NM_001330077;NM_001330088;NM_001135659;NM_001135659;NM_001135659;NM_001320157;NM_001320156	0.5	0.18	rs55923848	0.00116219	rs55923848	0.000871101	2	50149352	50149352	T	C	exonic	NM_001135659;NM_001320156;NM_001320157;NM_001330077;NM_001330078;NM_001330082;NM_001330083;NM_001330084;NM_001330085;NM_001330086;NM_001330087;NM_001330088;NM_001330091;NM_001330092;NM_001330093;NM_001330094;NM_001330095;NM_001330096;NM_001330097;NM_004801;NM_138735	.	synonymous SNV		rs55923848	0.0012	0.0009	0.185	TRUE			TRUE		TRUE		TRUE		TRUE			TRUE
	chr2:50847195G>A	chr2	50847195	SNP	0	A	exonic;exonic;exonic;exonic;exonic;exonic;exonic;exonic;exonic;exonic;exonic;exonic;exonic;exonic;exonic;exonic;exonic;exonic;exonic	nonSynonymous;nonSynonymous;nonSynonymous;nonSynonymous;nonSynonymous;nonSynonymous;nonSynonymous;nonSynonymous;nonSynonymous;nonSynonymous;nonSynonymous;nonSynonymous;nonSynonymous;nonSynonymous;nonSynonymous;nonSynonymous;nonSynonymous;nonSynonymous;nonSynonymous	NM_001330082;NM_001330087;NM_001330084;NM_001330078;NM_001330085;NM_001330083;NM_004801;NM_004801;NM_004801;NM_001330096;NM_001330094;NM_001330095;NM_001330093;NM_001330086;NM_001330077;NM_001330088;NM_001135659;NM_001135659;NM_001135659	0.5	23.8	rs78540316	0.00439447	rs78540316	0.00376294	2	50847195	50847195	G	A	exonic	NM_001135659;NM_001330077;NM_001330078;NM_001330082;NM_001330083;NM_001330084;NM_001330085;NM_001330086;NM_001330087;NM_001330088;NM_001330093;NM_001330094;NM_001330095;NM_001330096;NM_004801	.	nonsynonymous SNV		rs78540316	0.0044	0.0038	23.8	TRUE			TRUE		TRUE		TRUE		TRUE			TRUE
	chr2:71825797C>G	chr2	71825797	SNP	0	G	exonic;exonic;exonic;exonic;exonic;exonic;exonic;exonic;exonic;exonic;exonic;exonic;exonic;exonic;exonic;exonic	nonSynonymous;nonSynonymous;nonSynonymous;nonSynonymous;nonSynonymous;nonSynonymous;nonSynonymous;nonSynonymous;nonSynonymous;nonSynonymous;nonSynonymous;nonSynonymous;nonSynonymous;nonSynonymous;nonSynonymous;nonSynonymous	NM_001130980;NM_003494;NM_001130981;NM_001130977;NM_001130979;NM_001130976;NM_001130976;NM_001130978;NM_001130986;NM_001130987;NM_001130982;NM_001130983;NM_001130984;NM_001130984;NM_001130985;NM_001130455	0.5	23.4	rs148858485	0.000645995	rs148858485	0.000690653	2	71825797	71825797	C	G	exonic	NM_001130455;NM_001130976;NM_001130977;NM_001130978;NM_001130979;NM_001130980;NM_001130981;NM_001130982;NM_001130983;NM_001130984;NM_001130985;NM_001130986;NM_001130987;NM_003494	.	nonsynonymous SNV		rs148858485	0.0006	0.0007	23.4	TRUE			TRUE		TRUE		TRUE		TRUE			TRUE
	chr2:166179712G>C	chr2	166179712	SNP	0	C	exonic;exonic;exonic	nonSynonymous;nonSynonymous;nonSynonymous	NM_001040142;NM_021007;NM_001040143	0.5	27.8	!	!	!	!	2	166179712	166179712	G	C	exonic	NM_001040142;NM_001040143;NM_021007	.	nonsynonymous SNV		.	.	.	27.8	TRUE			TRUE		TRUE		TRUE		TRUE			TRUE
	chr2:166183371A>G	chr2	166183371	SNP	0	G	exonic;exonic;exonic	nonSynonymous;nonSynonymous;nonSynonymous	NM_001040142;NM_021007;NM_001040143	0.5	24.2	!	!	!	!	2	166183371	166183371	A	G	exonic	NM_001040142;NM_001040143;NM_021007	.	nonsynonymous SNV		.	.	.	24.2	TRUE			TRUE		TRUE		TRUE		TRUE			TRUE
	chr2:166929891CCAGGTCCT>C	chr2	166929892	DEL	0	-8	exonic;exonic;exonic;exonic|exonic;exonic;exonic;exonic|exonic;exonic;exonic;exonic|exonic;exonic;exonic;exonic|exonic;exonic;exonic;exonic|exonic;exonic;exonic;exonic|exonic;exonic;exonic;exonic|exonic;exonic;exonic;exonic	indel-frameshift;indel-frameshift;indel-frameshift;indel-frameshift|indel-frameshift;indel-frameshift;indel-frameshift;indel-frameshift|indel-frameshift;indel-frameshift;indel-frameshift;indel-frameshift|indel-frameshift;indel-frameshift;indel-frameshift;indel-frameshift|indel-frameshift;indel-frameshift;indel-frameshift;indel-frameshift|indel-frameshift;indel-frameshift;indel-frameshift;indel-fr…	NM_006920;NM_001202435;NM_001165964;NM_001165963|NM_006920;NM_001202435;NM_001165964;NM_001165963|NM_006920;NM_001202435;NM_001165964;NM_001165963|NM_006920;NM_001202435;NM_001165964;NM_001165963|NM_006920;NM_001202435;NM_001165964;NM_001165963|NM_006920;NM_001202435;NM_001165964;NM_001165963|NM_006920;NM_001202435;NM_001165964;NM_001165963|NM_006920;NM_001202435;NM_001165964;NM_001165963	0.5	12.8;9.18;11.1|23.4;22.1;23.3|7.83;14.8;16.0|8.39;23.2;23.3|26.2;23.3;23.4|29.4;27.4;25|26;25.4;12.5|22.4;25.8;23.4	!	!	!	!	2	166929892	166929899	CAGGTCCT	-	exonic	NM_001165963;NM_001165964;NM_001202435;NM_006920	.	frameshift deletion		.	.	.	.	TRUE			TRUE		TRUE		TRUE		TRUE			NA
intronic and ncRNA_intronic are not incompatible	chr2:179393504G>T	chr2	179393504	SNP	0	T	intronic;intronic;intronic;exonic;exonic;exonic;exonic;exonic;exonic	!;!;!;nonSynonymous;nonSynonymous;nonSynonymous;nonSynonymous;nonSynonymous;nonSynonymous	NR_031666;NR_038272;NR_038271;NM_001256850;NM_133437;NM_001267550;NM_003319;NM_133432;NM_133378	0.5	19.8	!	!	!	!	2	179393504	179393504	G	T	exonic;ncRNA_intronic	NM_001256850;NM_001267550;NM_003319;NM_133378;NM_133432;NM_133437;NR_031666;NR_038271;NR_038272	.	nonsynonymous SNV		.	.	.	19.76	TRUE			TRUE		TRUE		TRUE	This site does contain non-coding introns: https://genome.ucsc.edu/cgi-bin/hgTracks?db=hg19&lastVirtModeType=default&lastVirtModeExtraState=&virtModeType=default&virtMode=0&nonVirtPosition=&position=chr2%3A179393504%2D179393504&hgsid=610907459_74UjfZap6rTBAaYdVaIXT0JzDgOO	TRUE			TRUE
	chr2:185803444TGCAGCTGCTGCAGCTGCAGCTGCA>T	chr2	185803445	DEL	0	-24	exonic|exonic|exonic|exonic|exonic|exonic|exonic|exonic|exonic|exonic|exonic|exonic|exonic|exonic|exonic|exonic|exonic|exonic|exonic|exonic|exonic|exonic|exonic|exonic	indel-nonFrameshift|indel-nonFrameshift|indel-nonFrameshift|indel-nonFrameshift|indel-nonFrameshift|indel-nonFrameshift|indel-nonFrameshift|indel-nonFrameshift|indel-nonFrameshift|indel-nonFrameshift|indel-nonFrameshift|indel-nonFrameshift|indel-nonFrameshift|indel-nonFrameshift|indel-nonFrameshift|indel-nonFrameshift|indel-nonFrameshift|indel-nonFrameshift|indel-nonFrameshift|indel-nonFrameshift…	NM_194250|NM_194250|NM_194250|NM_194250|NM_194250|NM_194250|NM_194250|NM_194250|NM_194250|NM_194250|NM_194250|NM_194250|NM_194250|NM_194250|NM_194250|NM_194250|NM_194250|NM_194250|NM_194250|NM_194250|NM_194250|NM_194250|NM_194250|NM_194250	1	25;24.5;24.2|25;24.2;25|0.02;0.38;0.03|24.1;23.6;23.4|24.8;23.9;24.5|1.60;0.05;0.53|23.7;23.3;23.1|24.7;23.9;23|0.18;0.01;0.07|23.8;23.4;23.2|24.5;23.8;24.5|0.01;0.18;0.02|24.3;23.8;23.6|24.7;23.8;24.3|0.86;0.03;0.25|23.4;18.6;18.0|23.6;19.2;23.6|0.00;0.01;0.00|15.3;22.5;11.7|23.5;15.6;19.4|0.83;0.03;0.24|20.0;23.2;16.0|23.8;12.1;20.3|0.02;0.40;0.03	!	!	rs775620983	1.63e-05	2	185803445	185803468	GCAGCTGCTGCAGCTGCAGCTGCA	-	exonic	NM_194250	.	nonframeshift deletion		rs772277024	.	1.634e-05	.	TRUE			TRUE		TRUE		TRUE		TRUE			NA
	chr2:201950249G>T	chr2	201950249	SNP	0	T	exonic;exonic	stopGain;stopGain	NM_002491;NM_001257102	0.5	39	rs200800978	6.49477e-05	rs200800978	0.000126086	2	201950249	201950249	G	T	exonic	NM_001257102;NM_002491	.	stopgain		rs200800978	6.495e-05	0.0001	39	TRUE			TRUE		TRUE		TRUE		TRUE			TRUE
	chr2:238268730C>A	chr2	238268730	SNP	0	A	spliceDonor;spliceDonor;spliceDonor	!	NM_004369;NM_057166;NM_057167	0.5	25.3	!	!	!	!	2	238268730	238268730	C	A	splicing;intronic	NM_004369;NM_057166;NM_057167	NM_004369:exon17:c.6282+1G>T;NM_057166:exon14:c.4461+1G>T;NM_057167:exon16:c.5664+1G>T	.		.	.	.	25.3	TRUE			TRUE		TRUE		TRUE		TRUE			TRUE
gnomad.genomes does not have a high quality variant at this position; fails random forest: http://gnomad.broadinstitute.org/dbsnp/rs200382776	chr21:43897396C>T	chr21	43897396	SNP	0	T	intronic;intronic	!	NM_001286506;NM_080860	0.5	8.11	!	!	rs200382776	0.000269733	21	43897396	43897396	C	T	intronic	NM_001286506;NM_080860	.	.		rs200382776	6.675e-05	0.0003	8.111	TRUE			TRUE		TRUE		TRUE		FALSE	gnomad.genomes does not have a high quality variant at this position; fails random forest: http://gnomad.broadinstitute.org/dbsnp/rs200382776		TRUE
	chr22:30064360G>GCGACGC	chr22	30064360	INS	0	+CGACGC	exonic;exonic;exonic;exonic;exonic;intronic;intronic;exonic;exonic;exonic;exonic|exonic;exonic;exonic;exonic;exonic;intronic;intronic;exonic;exonic;exonic;exonic	indel-nonFrameshift;indel-nonFrameshift;indel-nonFrameshift;indel-nonFrameshift;indel-nonFrameshift;!;!;indel-nonFrameshift;indel-nonFrameshift;indel-nonFrameshift;indel-nonFrameshift|indel-nonFrameshift;indel-nonFrameshift;indel-nonFrameshift;indel-nonFrameshift;indel-nonFrameshift;!;!;indel-nonFrameshift;indel-nonFrameshift;indel-nonFrameshift;indel-nonFrameshift	NM_181830;NM_181829;NM_181832;NM_181828;NM_181825;NM_181833;NM_181833;NM_181831;NM_181831;NM_000268;NM_016418|NM_181830;NM_181829;NM_181832;NM_181828;NM_181825;NM_181833;NM_181833;NM_181831;NM_181831;NM_000268;NM_016418	0.5	24.6;24.3;24.4|4.05;26;29	!	!	!	!	22	30064360	30064360	-	CGACGC	exonic;intronic	NM_000268;NM_016418;NM_181825;NM_181828;NM_181829;NM_181830;NM_181831;NM_181832;NM_181833	.	nonframeshift insertion		.	.	.	.	TRUE			TRUE		TRUE		TRUE		TRUE			NA
	not present	chr3	10188188	DEL	0	-10	intronic;intronic|intronic;intronic|intronic;intronic|intronic;intronic|intronic;intronic|intronic;intronic|intronic;intronic|intronic;intronic|spliceAcceptor;intronic|spliceAcceptor;intronic	!|!|!|!|!|!|!|!|!|!	NM_000551;NM_198156|NM_000551;NM_198156|NM_000551;NM_198156|NM_000551;NM_198156|NM_000551;NM_198156|NM_000551;NM_198156|NM_000551;NM_198156|NM_000551;NM_198156|NM_000551;NM_198156|NM_000551;NM_198156	0.5	5.23;2.09;2.94|6.53;4.03;5.29|5.08;1.90;4.91|4.25;1.59;4.33|7.33;4.36;6.95|1.77;0.98;1.57|1.28;3.31;2.35|7.02;2.98;5.52|22;22.7;22.1|23.5;23.1;23.2	!	!	!	!	3	10188188	10188197	GTCCCGATAG	-	splicing;intronic	NM_000551;NM_000551;NM_198156	.	.		.	.	.	.	TRUE			TRUE		TRUE		TRUE		TRUE			NA
	chr3:50402127T>G	chr3	50402127	SNP	0	G	intronic;exonic;exonic;exonic;exonic	!;nonSynonymous;nonSynonymous;nonSynonymous;nonSynonymous	NR_111912;NM_006030;NM_001291101;NM_001174051;NM_001005505	0.5	23.5	rs150284749	0.00100369	rs150284749	0.00118708	3	50402127	50402127	T	G	exonic	NM_001005505;NM_001174051;NM_001291101;NM_006030	.	nonsynonymous SNV		rs150284749	0.001	0.0012	23.5	TRUE			TRUE		TRUE		TRUE		TRUE			TRUE
ANNOVAR misses the ncRNA annotation by way of missing the NR_ transcripts: SELECT cdsStart,cdsEnd FROM hg19.refGene LEFT JOIN hg19.kgXref ON hg19.kgXref.refseq = hg19.refGene.name WHERE refGene.name = 'NR_111912' || refGene.name = 'NM_006030' || refGene.name = 'NM_001291101' || refGene.name = 'NM_001174051' || refGene.name = 'NM_001005505' || refGene.name = 'NR_111914' || refGene.name = 'NR_11191…	chr3:50402890G>A	chr3	50402890	SNP	0	A	intronic;exonic;exonic;exonic;exonic;ncRNA;ncRNA	!;nonSynonymous;nonSynonymous;nonSynonymous;nonSynonymous;!;!	NR_111912;NM_006030;NM_001291101;NM_001174051;NM_001005505;NR_111914;NR_111913	0.5	15	rs146587089	0.000679084	rs146587089	0.00108615	3	50402890	50402890	G	A	exonic	NM_001005505;NM_001174051;NM_001291101;NM_006030	.	nonsynonymous SNV		rs146587089	0.0007	0.0011	14.97	TRUE			TRUE		TRUE		TRUE		TRUE			TRUE
	chr3:57851007AG>A	chr3	57851008	DEL	0	-1	intronic;intronic;intronic;intronic;intronic;intronic;intronic;intronic;intronic;intronic;intronic;intronic	!	NM_007159;NM_007159;NM_007159;NM_007159;NM_007159;NM_007159;NM_007159;NM_007159;NM_007159;NM_007159;NM_001304421;NM_001304420	0.5	18.6;16.3;17.3	!	!	!	!	3	57851008	57851008	G	-	intronic	NM_001304420;NM_001304421;NM_007159	.	.		.	.	.	.	TRUE			TRUE		TRUE		TRUE		TRUE			NA
	chr3:122003832G>C	chr3	122003832	SNP	0	C	exonic;exonic	nonSynonymous;nonSynonymous	NM_000388;NM_001178065	0.5	0.11	rs1801726	0.914766	rs1801726	0.950085	3	122003832	122003832	G	C	exonic	NM_000388;NM_001178065	.	nonsynonymous SNV		rs1801726	0.9148	0.9501	0.109	TRUE			TRUE		TRUE		TRUE		TRUE			TRUE
	chr4:153332910C>CAGG	chr4	153332910	INS	0	+AGG	exonic;exonic;exonic;exonic;exonic;exonic;exonic;exonic;exonic;exonic|exonic;exonic;exonic;exonic;exonic;exonic;exonic;exonic;exonic;exonic	indel-nonFrameshift;indel-nonFrameshift;indel-nonFrameshift;indel-nonFrameshift;indel-nonFrameshift;indel-nonFrameshift;indel-nonFrameshift;indel-nonFrameshift;indel-nonFrameshift;indel-nonFrameshift|indel-nonFrameshift;indel-nonFrameshift;indel-nonFrameshift;indel-nonFrameshift;indel-nonFrameshift;indel-nonFrameshift;indel-nonFrameshift;indel-nonFrameshift;indel-nonFrameshift;indel-nonFrameshift	NM_001349798;NM_033632;NM_033632;NM_033632;NM_001257069;NM_001257069;NM_001257069;NM_001257069;NM_001257069;NM_001257069|NM_001349798;NM_033632;NM_033632;NM_033632;NM_001257069;NM_001257069;NM_001257069;NM_001257069;NM_001257069;NM_001257069	0.5	35;20.3;21.6|0.00;0.01;0.00	rs541979458	0.00145556	rs541979458	0.00117096	4	153332910	153332910	-	AGG	exonic	NM_001257069;NM_001349798;NM_033632	.	nonframeshift insertion		rs541979458	0.0015	0.0012	.	TRUE			TRUE		TRUE		TRUE		TRUE			NA
Yen et all call this site intronic; however no transcripts exist in refGene: https://genome.ucsc.edu/cgi-bin/hgTracks?db=hg19&lastVirtModeType=default&lastVirtModeExtraState=&virtModeType=default&virtMode=0&nonVirtPosition=&position=chr5%3A1295183%2D1295183&hgsid=618449305_P0Bi8m5VMpoZhqyICy6650abIicg	chr5:1295183G>A	chr5	1295183	SNP	0	A	intergenic	!	!	0.5	4.57	!	3.2533e-05	!	!	5	1295183	1295183	G	A	upstream	NM_001193376;NM_198253	dist=21	.		.	3.253e-05	.	4.572	TRUE			TRUE		TRUE		TRUE		TRUE			TRUE
	chr5:77396835TTTC>T	chr5	77396836	DEL	0	-3	exonic;exonic|exonic;exonic|exonic;exonic	indel-nonFrameshift;indel-nonFrameshift|indel-nonFrameshift;indel-nonFrameshift|indel-nonFrameshift;indel-nonFrameshift	NM_001271769;NM_003664|NM_001271769;NM_003664|NM_001271769;NM_003664	0.5	24.5;15.6;17.7|39;16.9;17.9|17.4;15.5;13.0	rs199702315	0.0149331	rs199702315	0.013608	5	77396836	77396838	TTC	-	exonic	NM_001271769;NM_003664	.	nonframeshift deletion		rs199702315	0.0149	0.0136	.	TRUE			TRUE		TRUE		TRUE		TRUE			NA
	chr5:118811422GGTGA>G	chr5	118811423	DEL	0	-4	spliceDonor;spliceDonor;spliceDonor;spliceDonor;spliceDonor;spliceDonor|spliceDonor;spliceDonor;spliceDonor;spliceDonor;spliceDonor;spliceDonor|intronic;intronic;intronic;intronic;intronic;intronic|intronic;intronic;intronic;intronic;intronic;intronic	!|!|!|!	NM_000414;NM_001199292;NM_001292027;NM_001292028;NM_001199291;NM_001199291|NM_000414;NM_001199292;NM_001292027;NM_001292028;NM_001199291;NM_001199291|NM_000414;NM_001199292;NM_001292027;NM_001292028;NM_001199291;NM_001199291|NM_000414;NM_001199292;NM_001292027;NM_001292028;NM_001199291;NM_001199291	0.5	27.6;26.6;26.8|27.2;25.8;26.5|16.5;15.3;16.1|16.3;18.1;17.1	!	!	!	!	5	118811423	118811426	GTGA	-	splicing;intronic	NM_000414;NM_001199291;NM_001199292;NM_001292027;NM_001292028	.	.		rs863225438	.	.	.	TRUE			TRUE		TRUE		TRUE		TRUE			NA
ncRNA and ncRNA_exonic not incompatible; Bystro doesn't distinguish for non-coding transcripts between introns and exons	chr5:131705587CG>C	chr5	131705588	DEL	0	-1	ncRNA;UTR5;UTR5;UTR5	!	NR_110997;NM_003060;NM_003060;NM_001308122	0.5	9.86;8.23;9.19	!	!	!	!	5	131705588	131705588	G	-	ncRNA_exonic;UTR5	NR_110997;NM_001308122;NM_003060	NM_001308122:c.-77del-;NM_003060:c.-77del-	.		.	.	.	.	TRUE			TRUE		TRUE		TRUE		TRUE			NA
	chr5:148406482T>C	chr5	148406482	SNP	0	C	exonic;exonic;exonic	nonSynonymous;nonSynonymous;nonSynonymous	NM_024577;NM_024577;NM_024577	0.5	0	!	!	!	!	5	148406482	148406482	T	C	exonic	NM_024577	.	nonsynonymous SNV		.	.	.	0.001	TRUE			TRUE		TRUE		TRUE		TRUE			TRUE
	chr6:110036337T>TCAG	chr6	110036337	INS	0	+CAG	exonic|exonic	indel-nonFrameshift|indel-nonFrameshift	NM_014845|NM_014845	0.5	14.3;7.61;25.1|32;28.5;29.7	!	!	!	!	6	110036337	110036337	-	CAG	exonic	NM_014845	.	nonframeshift insertion		.	.	.	.	TRUE			TRUE		TRUE		TRUE		TRUE			NA
	chr6:110036337TGAT>T	chr6	110036338	DEL	0	-3	exonic|exonic|exonic	indel-nonFrameshift|indel-nonFrameshift|indel-nonFrameshift	NM_014845|NM_014845|NM_014845	0.5	32;28.5;29.7|27.4;28.6;27.7|26.2;4.64;25.8	!	!	!	!	6	110036338	110036340	GAT	-	exonic	NM_014845	.	nonframeshift deletion		.	.	.	.	TRUE			TRUE		TRUE		TRUE		TRUE			NA
	chr6:152651802C>A	chr6	152651802	SNP	0	A	exonic;exonic;exonic	nonSynonymous;nonSynonymous;nonSynonymous	NM_182961;NM_182961;NM_033071	0.5	27.1	!	!	!	!	6	152651802	152651802	C	A	exonic	NM_033071;NM_182961	.	nonsynonymous SNV		.	.	.	27.1	TRUE			TRUE		TRUE		TRUE		TRUE			TRUE
Annovar misses ncRNA annotation for NM_001322013, notice cdStart == cdsEnd in : SELECT cdsStart,cdsEnd FROM hg19.refGene WHERE refGene.name = 'NM_000535' || refGene.name = 'NM_000535' || refGene.name = 'NM_001322007' || refGene.name = 'NM_001322005' || refGene.name = 'NR_136154' || refGene.name = 'NM_001322015' || refGene.name = 'NM_001322004' || refGene.name = 'NM_001322003' || refGene.name = 'N…	chr7:6026775T>C	chr7	6026775	SNP	0	C	exonic;exonic;exonic;exonic;ncRNA;exonic;exonic;exonic;exonic;exonic;exonic;exonic;exonic;exonic;exonic;exonic	nonSynonymous;nonSynonymous;nonSynonymous;nonSynonymous;!;nonSynonymous;nonSynonymous;nonSynonymous;nonSynonymous;nonSynonymous;nonSynonymous;nonSynonymous;nonSynonymous;nonSynonymous;nonSynonymous;nonSynonymous	NM_000535;NM_000535;NM_001322007;NM_001322005;NR_136154;NM_001322015;NM_001322004;NM_001322003;NM_001322014;NM_001322011;NM_001322012;NM_001322006;NM_001322008;NM_001322010;NM_001322009;NM_001322013	0.5	0.14	rs2228006	0.872228	rs2228006	0.840736	7	6026775	6026775	T	C	exonic	NM_000535;NM_001322003;NM_001322004;NM_001322005;NM_001322006;NM_001322007;NM_001322008;NM_001322009;NM_001322010;NM_001322011;NM_001322012;NM_001322013;NM_001322014;NM_001322015	.	nonsynonymous SNV		rs2228006	0.8722	0.8407	0.135	TRUE			TRUE		FALSE	ANNOVAR misses ncRNA, due to its missing NR_136154 (Bystro outputs effects in order of transcript) ( https://genome.ucsc.edu/cgi-bin/hgTracks?db=hg19&lastVirtModeType=default&lastVirtModeExtraState=&virtModeType=default&virtMode=0&nonVirtPosition=&position=chr17%3A48252809%2D48252809&hgsid=610907459_74UjfZap6rTBAaYdVaIXT0JzDgOO )	TRUE		TRUE			TRUE
	chr7:55242465GGAATTAAGAGAAGCA>G	chr7	55242466	DEL	0	-15	exonic;exonic;exonic;exonic;exonic;exonic;exonic;exonic|exonic;exonic;exonic;exonic;exonic;exonic;exonic;exonic|exonic;exonic;exonic;exonic;exonic;exonic;exonic;exonic|exonic;exonic;exonic;exonic;exonic;exonic;exonic;exonic|exonic;exonic;exonic;exonic;exonic;exonic;exonic;exonic|exonic;exonic;exonic;exonic;exonic;exonic;exonic;exonic|exonic;exonic;exonic;exonic;exonic;exonic;exonic;exonic|exonic;…	indel-nonFrameshift;indel-nonFrameshift;indel-nonFrameshift;indel-nonFrameshift;indel-nonFrameshift;indel-nonFrameshift;indel-nonFrameshift;indel-nonFrameshift|indel-nonFrameshift;indel-nonFrameshift;indel-nonFrameshift;indel-nonFrameshift;indel-nonFrameshift;indel-nonFrameshift;indel-nonFrameshift;indel-nonFrameshift|indel-nonFrameshift;indel-nonFrameshift;indel-nonFrameshift;indel-nonFrameshift…	NM_001346897;NM_001346899;NM_001346898;NM_001346941;NM_005228;NM_005228;NM_005228;NM_001346900|NM_001346897;NM_001346899;NM_001346898;NM_001346941;NM_005228;NM_005228;NM_005228;NM_001346900|NM_001346897;NM_001346899;NM_001346898;NM_001346941;NM_005228;NM_005228;NM_005228;NM_001346900|NM_001346897;NM_001346899;NM_001346898;NM_001346941;NM_005228;NM_005228;NM_005228;NM_001346900|NM_001346897;NM_001…	0.5	34;28.8;48|26.9;29.4;23.1|25;9.86;25.2|24.2;9.64;25.5|40;28.4;39|23.2;8.18;23.3|0.83;24.1;35|32;29.4;33|26.1;5.09;26.4|34;29.1;50|27.8;32;31|17;9.30;17.9|23.9;25.9;23.5|26.6;25.4;26.6|6.20;10.8;6.08	!	!	!	!	7	55242466	55242480	GAATTAAGAGAAGCA	-	exonic	NM_001346897;NM_001346898;NM_001346899;NM_001346900;NM_001346941;NM_005228	.	nonframeshift deletion		rs727504233	.	.	.	TRUE			TRUE		TRUE		TRUE		TRUE			NA
	chr7:55248980C>CTCCAGGAAGCCT	chr7	55248992	INS	0	+TCCAGGAAGCCT	exonic;exonic;exonic;exonic;exonic;exonic;exonic;exonic;ncRNA|exonic;exonic;exonic;exonic;exonic;exonic;exonic;exonic;ncRNA	indel-nonFrameshift;indel-nonFrameshift;indel-nonFrameshift;indel-nonFrameshift;indel-nonFrameshift;indel-nonFrameshift;indel-nonFrameshift;indel-nonFrameshift;!|indel-nonFrameshift;indel-nonFrameshift;indel-nonFrameshift;indel-nonFrameshift;indel-nonFrameshift;indel-nonFrameshift;indel-nonFrameshift;indel-nonFrameshift;!	NM_001346897;NM_001346899;NM_001346898;NM_001346941;NM_005228;NM_005228;NM_005228;NM_001346900;NR_047551|NM_001346897;NM_001346899;NM_001346898;NM_001346941;NM_005228;NM_005228;NM_005228;NM_001346900;NR_047551	0.5	31;28.4;31|29;28.2;27.7	!	!	!	!	7	55248992	55248992	-	TCCAGGAAGCCT	exonic;ncRNA_exonic	NM_001346897;NM_001346898;NM_001346899;NM_001346900;NM_001346941;NM_005228;NR_047551	.	nonframeshift insertion		.	.	.	.	TRUE			TRUE		TRUE		TRUE	Does contain a ncRNA, and both Bystro and ANNOVAR successfully annotate it (since not in intro, Bystor labels it ncRNA) (https://genome.ucsc.edu/cgi-bin/hgTracks?db=hg19&lastVirtModeType=default&lastVirtModeExtraState=&virtModeType=default&virtMode=0&nonVirtPosition=&position=chr7%3A55248991%2D55248992&hgsid=610907459_74UjfZap6rTBAaYdVaIXT0JzDgOO)	TRUE			NA
	chr7:75932111C>A	chr7	75932111	SNP	0	A	exonic	nonSynonymous	NM_001540	0.5	21.5	!	!	!	!	7	75932111	75932111	C	A	exonic	NM_001540	.	nonsynonymous SNV		.	.	.	21.5	TRUE			TRUE		TRUE		TRUE		TRUE			TRUE
	chr7:91652178A>AAAC	chr7	91652178	INS	0	+AAC	exonic;exonic;exonic;exonic;exonic|exonic;exonic;exonic;exonic;exonic	indel-nonFrameshift;indel-nonFrameshift;indel-nonFrameshift;indel-nonFrameshift;indel-nonFrameshift|indel-nonFrameshift;indel-nonFrameshift;indel-nonFrameshift;indel-nonFrameshift;indel-nonFrameshift	NM_147185;NM_147185;NM_147185;NM_005751;NM_005751|NM_147185;NM_147185;NM_147185;NM_005751;NM_005751	0.5	0.01;1.48;34|13.9;2.88;23.2	rs10644111	0.437411	rs10644111	0.389678	7	91652178	91652178	-	AAC	exonic	NM_005751;NM_147185	.	nonframeshift insertion		rs10644111	0.4374	0.3897	.	TRUE			TRUE		TRUE		TRUE		TRUE			NA
	chr7:117199644ATCT>A	chr7	117199645	DEL	0	-3	exonic|exonic|exonic	indel-nonFrameshift|indel-nonFrameshift|indel-nonFrameshift	NM_000492|NM_000492|NM_000492	0.5	33;23.6;25.4|21.4;24.9;16.9|26.1;28.4;28.7	rs1801178	0.00759682	rs1801178	0.00695799	7	117199645	117199647	TCT	-	exonic	NM_000492	.	nonframeshift deletion		rs113993960	0.0076	0.007	.	TRUE			TRUE		TRUE		TRUE		TRUE			NA
ANNOVAR misses CADD at this position. Bystro does not consider combined MNP effects in one frame. Only considers each MNP's effect independently. Here, the MNP affects one codon, but Bystro considers the two changes independently	chr7:140453136AC>CT	chr7	140453136	MNP	0	C	exonic	nonSynonymous	NM_004333	0.5	26	!	!	!	!	7	140453136	140453137	AC	CT	exonic	NM_004333	.	nonframeshift substitution		rs121913227	.	.	.	TRUE			TRUE		TRUE		TRUE	Whether we call this "TRUE" or "FALSE" is somewhat arbitrary. Bystro annotates MNPs on a base basis, while ANNOVAR considers the whole. The overall effect annotation is roughly equivalent, with Bystro labeling this nonSynonymous and "MNP" and ANNOVAR labeling it nonframeshift substitution. In ANNOVAR's case, more work is needed on the part of the user to identify the individual base annotations (…	TRUE			FALSE	ANNOVAR misses CADD scores for MNPs as it does not handle per-base annotation of MNPs
ANNOVAR misses CADD at this position. Bystro does not consider combined MNP effects in one frame. Only considers each MNP's effect independently. Here, the MNP affects one codon, but Bystro considers the two changes independently	chr7:140453136AC>CT	chr7	140453137	MNP	0	T	exonic	nonSynonymous	NM_004333	0.5	33	!	!	!	!	7	140453136	140453137	AC	CT	exonic	NM_004333	.	nonframeshift substitution		rs121913227	.	.	.	TRUE	MNP position is consistent, as ANNOVAR considers the whole block, but Bystro considers the individual data		TRUE		TRUE		TRUE	Whether we call this "TRUE" or "FALSE" is somewhat arbitrary. Bystro annotates MNPs on a base basis, while ANNOVAR considers the whole. The overall effect annotation is roughly equivalent, with Bystro labeling this nonSynonymous and "MNP" and ANNOVAR labeling it nonframeshift substitution. In ANNOVAR's case, more work is needed on the part of the user to identify the individual base annotations (…	TRUE			FALSE	ANNOVAR misses CADD scores for MNPs as it does not handle per-base annotation of MNPs
gnomad.exomes does not have a PASS variant here: http://gnomad.broadinstitute.org/variant/7-140453136-A-T	chr7:140453136A>C	chr7	140453136	SNP	0	T	exonic	nonSynonymous	NM_004333	0.5	32	!	!	!	!	7	140453136	140453136	A	T	exonic	NM_004333	.	nonsynonymous SNV		rs113488022	.	4.065e-06	32	TRUE			TRUE		TRUE		TRUE		FALSE	gnomad.exomes does not have a PASS variant here: http://gnomad.broadinstitute.org/variant/7-140453136-A-T		TRUE
	chr7:140453137C>T	chr7	140453137	SNP	0	T	exonic	nonSynonymous	NM_004333	0.5	33	!	!	!	!	7	140453137	140453137	C	T	exonic	NM_004333	.	nonsynonymous SNV		rs121913378	.	.	33	TRUE			TRUE		TRUE		TRUE		TRUE			TRUE
ANNOVAR misses NR_046453, which overlaps this range: SELECT * FROM hg19.refGene WHERE refGene.name = 'NR_046453';	chr7:143013488A>T	chr7	143013488	SNP	0	T	intronic;intronic;intronic	!	NM_000083;NM_000083;NR_046453	0.5	8.6	rs202217420	0.00016152	rs202217420	0.000290264	7	143013488	143013488	A	T	intronic	NM_000083	.	.		rs202217420	0.0002	0.0003	8.602	TRUE			TRUE		TRUE		TRUE		TRUE			TRUE
ANNOVAR misses a ncRNA annotation, due to missing misses NR_046453, which overlaps this range: SELECT * FROM hg19.refGene WHERE refGene.name = 'NR_046453';	chr7:143018934G>A	chr7	143018934	SNP	0	A	exonic;exonic;ncRNA	nonSynonymous;nonSynonymous;!	NM_000083;NM_000083;NR_046453	0.5	29.7	!	!	rs80356700	8.13e-06	7	143018934	143018934	G	A	exonic	NM_000083	.	nonsynonymous SNV		rs80356700	.	8.135e-06	29.7	TRUE			TRUE		FALSE	ANNOVAR misses ncRNA (https://genome.ucsc.edu/cgi-bin/hgTracks?db=hg19&lastVirtModeType=default&lastVirtModeExtraState=&virtModeType=default&virtMode=0&nonVirtPosition=&position=chr7%3A143018934%2D143018934&hgsid=610907459_74UjfZap6rTBAaYdVaIXT0JzDgOO)	TRUE		TRUE			TRUE
ANNOVAR misses ncRNA due to missing misses NR_046453, which overlaps this range: SELECT * FROM hg19.refGene WHERE refGene.name = 'NR_046453';	chr7:143048771C>T	chr7	143048771	SNP	0	T	exonic;exonic;ncRNA	stopGain;stopGain;!	NM_000083;NM_000083;NR_046453	0.5	36	rs55960271	0.00559147	rs55960271	0.00296992	7	143048771	143048771	C	T	exonic	NM_000083	.	stopgain		rs55960271	0.0056	0.003	36	TRUE			TRUE		FALSE	ANNOVAR misses ncRNA ( https://genome.ucsc.edu/cgi-bin/hgTracks?db=hg19&lastVirtModeType=default&lastVirtModeExtraState=&virtModeType=default&virtMode=0&nonVirtPosition=&position=chr7%3A143048771%2D143048771&hgsid=610907459_74UjfZap6rTBAaYdVaIXT0JzDgOO )	TRUE		TRUE			TRUE
	chr8:1871951C>T	chr8	1871951	SNP	0	T	exonic;exonic;exonic;exonic;exonic;exonic;exonic;exonic	nonSynonymous;nonSynonymous;nonSynonymous;nonSynonymous;nonSynonymous;nonSynonymous;nonSynonymous;nonSynonymous	NM_014629;NM_014629;NM_014629;NM_014629;NM_014629;NM_014629;NM_001308152;NM_001308153	0.5	32	!	!	rs375701326	2.03e-05	8	1871951	1871951	C	T	exonic	NM_001308152;NM_001308153;NM_014629	.	nonsynonymous SNV		rs375701326	.	2.03e-05	32	TRUE			TRUE		TRUE		TRUE		TRUE			TRUE
	chr9:13112056T>TG	chr9	13112056	INS	0	+G	exonic;exonic;exonic;exonic;exonic;exonic;exonic|exonic;exonic;exonic;exonic;exonic;exonic;exonic	indel-frameshift;indel-frameshift;indel-frameshift;indel-frameshift;indel-frameshift;indel-frameshift;indel-frameshift|indel-frameshift;indel-frameshift;indel-frameshift;indel-frameshift;indel-frameshift;indel-frameshift;indel-frameshift	NM_001261407;NM_003829;NM_003829;NM_001261406;NM_001261406;NM_001261406;NM_001330637|NM_001261407;NM_003829;NM_003829;NM_001261406;NM_001261406;NM_001261406;NM_001330637	0.5	10.8;6.41;9.27|33;28.6;29.6	!	!	!	!	9	13112056	13112056	-	G	exonic	NM_001261406;NM_001261407;NM_001330637;NM_003829	.	frameshift insertion		.	.	.	.	TRUE			TRUE		TRUE		TRUE		TRUE			NA
	chr9:21971208C>A	chr9	21971208	SNP	0	A	spliceAcceptor;spliceAcceptor;spliceAcceptor;spliceAcceptor	!	NM_058197;NM_000077;NM_001195132;NM_058195	0.5	26.6	!	!	!	!	9	21971208	21971208	C	A	splicing;intronic	NM_000077;NM_001195132;NM_058195;NM_058197	NM_000077:exon2:c.151-1G>T;NM_001195132:exon2:c.151-1G>T;NM_058195:exon2:c.194-1G>T;NM_058197:exon2:c.425-1G>T;NM_058197:exon2:UTR3	.		.	.	.	26.6	TRUE			TRUE		TRUE		TRUE		TRUE			TRUE
	chr9:35683240T>TG	chr9	35683240	INS	0	+G	intronic;intronic;intronic;spliceAcceptor;spliceAcceptor;spliceAcceptor|intronic;intronic;intronic;intronic;intronic;intronic	!|!	NM_001301226;NM_213674;NM_213674;NM_001301227;NM_003289;NM_003289|NM_001301226;NM_213674;NM_213674;NM_001301227;NM_003289;NM_003289	1	22.8;22.4;22.6|18.8;17.0;17.6	rs35401252	0.249538	rs35401252	0.299001	9	35683240	35683240	-	G	splicing;intronic	NM_001301227;NM_003289;NM_001301226;NM_001301227;NM_003289;NM_213674	NM_001301227:exon9:c.773-2->C;NM_003289:exon9:c.773-2->C	.		rs35401252	0.2495	0.299	.	TRUE			TRUE		TRUE		TRUE		TRUE			NA
	chr9:135796754G>A	chr9	135796754	SNP	0	A	exonic;exonic;exonic;exonic;exonic	stopGain;stopGain;stopGain;stopGain;stopGain	NM_001162426;NM_001162426;NM_001162427;NM_000368;NM_000368	0.5	40	!	!	!	!	9	135796754	135796754	G	A	exonic	NM_000368;NM_001162426;NM_001162427	.	stopgain		rs118203434	.	.	40	TRUE			TRUE		TRUE		TRUE		TRUE			TRUE
We do not annotate ncRNA_intronic, all intronic calls are called intronic	chrX:70443101C>T	chrX	70443101	SNP	0	T	intronic;intronic;intronic;UTR5	!	NR_001568;NM_001097642;NM_001097642;NM_000166	0.5	14.1	!	0.00014064	!	!	X	70443101	70443101	C	T	intronic;ncRNA_intronic;UTR5	NM_001097642;NR_001568;NM_000166	NM_000166:c.-457C>T	.		.	0.0001	.	14.1	TRUE			TRUE		TRUE	Bystro makes no distinction between ncRNA_intronic and intronic by definition	TRUE	Contains ncRNA: https://genome.ucsc.edu/cgi-bin/hgTracks?db=hg19&lastVirtModeType=default&lastVirtModeExtraState=&virtModeType=default&virtMode=0&nonVirtPosition=&position=chrX%3A70443101%2D70443101&hgsid=610907459_74UjfZap6rTBAaYdVaIXT0JzDgOO	TRUE			TRUE
ANNOVAR (and VEP) gets this wrong; the simplest, most parsimonious explanation, and the only one that would allow truly make both alleles occur at position 107845202 (with first deleted base at 203) is the representation we provide, with the deletion occuring between G at 202 and the last ACC (position 206,207,208 in ref)	chrX:107845202GACCACC>GACC	chrX	107845203	MULTIALLELIC	0	-3	exonic;exonic;exonic|exonic;exonic;exonic|exonic;exonic;exonic	indel-nonFrameshift;indel-nonFrameshift;indel-nonFrameshift|indel-nonFrameshift;indel-nonFrameshift;indel-nonFrameshift|indel-nonFrameshift;indel-nonFrameshift;indel-nonFrameshift	NM_033380;NM_033380;NM_000495|NM_033380;NM_033380;NM_000495|NM_033380;NM_033380;NM_000495	0.5	4.40;9.57;4.33|22.3;16.3;22.2|21.4;18.6;22.5	!	!	!	!	X	107845206	107845208	ACC	-	exonic	NM_000495;NM_033380	.	nonframeshift deletion;unknown		.	.	.	.	FALSE			TRUE		TRUE		TRUE		TRUE			NA
	chrX:153296777G>A	chrX	153296777	SNP	0	A	exonic;exonic;exonic	stopGain;stopGain;stopGain	NM_004992;NM_001110792;NM_001316337	0.5	36	!	!	!	!	X	153296777	153296777	G	A	exonic	NM_001110792;NM_001316337;NM_004992	.	stopgain		rs61748421	.	.	36	TRUE			TRUE		TRUE		TRUE		TRUE			TRUE
