# Supplementary material for: Bystro: rapid online variant annotation and natural-language filtering at whole-genome scale
Source: Genome Biol. 2018 Feb 6;19:14. doi: 10.1186/s13059-018-1387-3 (PMC5801807; doi:10.1186/s13059-018-1387-3)
Supplement: Supplementary file 7 — Bystro queries vs Excel filters concordance details. (XLSX 162 kb) [file 13059_2018_1387_MOESM7_ESM.xlsx]

## Sheet: Comparison Query 1
Bystro natural language search engine cadd > 15 alt:(A || C || T || G) vs Excel filters for cadd > 15					Manual filtering using Excel
chrom	pos	type	cadd		chrom	pos	type	cadd
chr1	5935162	SNP	18.7		chr1	5935162	SNP	18.7
chr1	161279695	SNP	23.3		chr1	161279695	SNP	23.3
chr11	62457852	SNP	34		chr11	62457852	SNP	34
chr12	52912946	SNP	24.1		chr12	52912946	SNP	24.1
chr12	111064166	SNP	25.6		chr12	111064166	SNP	25.6
chr14	62187287	SNP	18.4		chr14	62187287	SNP	18.4
chr14	63174827	SNP	19.6		chr14	63174827	SNP	19.6
chr15	48782203	SNP	33		chr15	48782203	SNP	33
chr16	2103394	SNP	25.2		chr16	2103394	SNP	25.2
chr16	3779300	SNP	16.5		chr16	3779300	SNP	16.5
chr16	5128843	SNP	26.8		chr16	5128843	SNP	26.8
chr16	74808559	SNP	27.5		chr16	74808559	SNP	27.5
chr16	89574826	SNP	20.9		chr16	89574826	SNP	20.9
chr16	89575009	SNP	23.5		chr16	89575009	SNP	23.5
chr16	89576896	SNP	22.4		chr16	89576896	SNP	22.4
chr16	89613145	SNP	32		chr16	89613145	SNP	32
chr17	17119692	SNP	25		chr17	17119692	SNP	25
chr17	41256884	SNP	24.6		chr17	41256884	SNP	24.6
chr17	42991428	SNP	37		chr17	42991428	SNP	37
chr17	62034787	SNP	28.8		chr17	62034787	SNP	28.8
chr19	15291774	SNP	42		chr19	15291774	SNP	42
chr19	15311794	SNP	17.9		chr19	15311794	SNP	17.9
chr19	39076592	SNP	25		chr19	39076592	SNP	25
chr2	50847195	SNP	23.8		chr2	50847195	SNP	23.8
chr2	71825797	SNP	23.4		chr2	71825797	SNP	23.4
chr2	166179712	SNP	27.8		chr2	166179712	SNP	27.8
chr2	166183371	SNP	24.2		chr2	166183371	SNP	24.2
chr2	179393504	SNP	19.8		chr2	179393504	SNP	19.8
chr2	201950249	SNP	39		chr2	201950249	SNP	39
chr2	238268730	SNP	25.3		chr2	238268730	SNP	25.3
chr3	50402127	SNP	23.5		chr3	50402127	SNP	23.5
chr6	152651802	SNP	27.1		chr6	152651802	SNP	27.1
chr7	75932111	SNP	21.5		chr7	75932111	SNP	21.5
chr7	140453136	SNP	32		chr7	140453136	SNP	32
chr7	140453136	MNP	26		chr7	140453136	MNP	26
chr7	140453137	SNP	33		chr7	140453137	SNP	33
chr7	140453137	MNP	33		chr7	140453137	MNP	33
chr7	143018934	SNP	29.7		chr7	143018934	SNP	29.7
chr7	143048771	SNP	36		chr7	143048771	SNP	36
chr8	1871951	SNP	32		chr8	1871951	SNP	32
chr9	21971208	SNP	26.6		chr9	21971208	SNP	26.6
chr9	135796754	SNP	40		chr9	135796754	SNP	40
chrX	153296777	SNP	36		chrX	153296777	SNP	36

## Sheet: Excel Filter Query 1
Manual filtering using Excel on cadd > 15. We exclude any sites that have > 1 cadd score (non ACTG)
chrom	pos	type	cadd
chr1	5935162	SNP	18.7
chr1	46655126	DEL	22.1;20.2;21.2|19.1;17.9;19.2|19.4;20.6;19.7|21.5;20.5;21.5
chr1	68912524	DEL	9.12;6.95;7.92|28.7;29.4;28.3|26.4;24.7;22.9|34;32;41|33;32;40|26.8;27.2;27|4.96;1.09;2.57|14.2;15.2;23.3|20.3;7.48;12.6
chr1	68912527	DEL	34;32;41|33;32;40|26.8;27.2;27|4.96;1.09;2.57|14.2;15.2;23.3|20.3;7.48;12.6
chr1	109817590	SNP	0.01
chr1	145597476	DEL	7.38;8.96;8.15|6.55;8.28;7.52|5.70;1.48;2.25|9.71;7.59;8.18
chr1	153791301	DEL	32;27.1;25.3|39;27.2;29.9
chr1	156108541	INS	33;33;31|0.44;7.66;1.88
chr1	161279695	SNP	23.3
chr1	226125468	SNP	6.69
chr10	89623036	DEL	6.76;4.11;5.11|7.07;4.12;6.41|4.55;6.67;5.63
chr11	62457852	SNP	34
chr11	108178710	INS	12.1;26.7;43|22.6;23.7;25.1
chr11	111735981	SNP	13.5
chr12	11023080	SNP	3.52
chr12	22018713	DEL	5.33;3.72;4.80
chr12	52912946	SNP	24.1
chr12	103234293	DEL	24.7;24.2;15.4
chr12	103234293	DEL	24.7;24.2;15.4
chr12	103311124	SNP	6.37
chr12	111064166	SNP	25.6
chr12	123738431	DEL	4.20;8.99;4.17
chr13	31789170	DEL	8.07;5.65;6.33
chr14	62187287	SNP	18.4
chr14	62188231	MNP	2.79
chr14	62188232	MNP	12.2
chr14	63174827	SNP	19.6
chr15	42680000	INS	29.7;27.7;32|13.2;14.4;14.1
chr15	42680001	DEL	13.2;14.4;14.1
chr15	42703179	INS	17.5;15.2;16.4|15.1;28.5;32
chr15	48782203	SNP	33
chr15	72105930	DEL	21.7;20.2;20.9
chr15	89873415	SNP	7.18
chr16	2103394	SNP	25.2
chr16	3779300	SNP	16.5
chr16	5128843	SNP	26.8
chr16	74808559	SNP	27.5
chr16	89574804	SNP	11.7
chr16	89574826	SNP	20.9
chr16	89574914	INS	6.13;0.94;11.3|5.32;0.23;2.20
chr16	89574916	INS	7.29;0.09;8.98|8.57;5.04;0.17
chr16	89575009	SNP	23.5
chr16	89575040	MULTIALLELIC	8.87
chr16	89576896	SNP	22.4
chr16	89576930	MULTIALLELIC	9.57;0.19;9.06|5.34;0.07;35
chr16	89576931	INS	5.34;0.07;35|5.82;11.6;12.3
chr16	89598369	DEL	31;29.1;31|27.4;25.5;27.2|10.6;5.19;9.64|26.2;24.9;27|29.5;27.8;32|16.5;13.0;15.2|27;25.5;27.8|31;28.3;33|17.8;12.6;14.5|34;33;34|31;27.5;31|16.3;13.2;15.7|28.4;28.2;27.5|31;28.7;33|36;7.20;27|33;33;34|32;27.6;31|12.4;10.1;10.8|28.2;32;43|29.1;29.6;31|15.3;32;32|28;27.9;27.2|35;33;34|13;9.29;9.66|26.7;26;13.9|29.9;29.1;31
chr16	89613145	SNP	32
chr17	7578195	DEL	18.2;13.8;17.2|29.2;30;34|27.1;26.1;32
chr17	7578523	INS	29.9;26.4;27.7|37;26.4;28.5
chr17	17119692	SNP	25
chr17	41256884	SNP	24.6
chr17	42991428	SNP	37
chr17	48252809	SNP	9.14
chr17	62022709	INS	14.5;12.4;13.3|16.7;14.8;16.1
chr17	62022711	INS	16.0;14.9;15.9|8.51;10.1;8.66
chr17	62023005	INS	6.83;4.21;5.69|8.84;6.71;8.73
chr17	62023006	SNP	8.84
chr17	62034787	SNP	28.8
chr18	24128262	DEL	12.4;10.7;11.7|13.6;11.9;13.2|12.9;11.7;12.8|12.5;10.7;11.6|13.0;11.6;12.8|12.6;11.3;12.5
chr19	15291774	SNP	42
chr19	15311794	SNP	17.9
chr19	39076592	SNP	25
chr19	41123094	INS	13.7;26.9;27.3|23.6;20.0;20.4
chr2	50149352	SNP	0.18
chr2	50847195	SNP	23.8
chr2	71825797	SNP	23.4
chr2	166179712	SNP	27.8
chr2	166183371	SNP	24.2
chr2	166929892	DEL	12.8;9.18;11.1|23.4;22.1;23.3|7.83;14.8;16.0|8.39;23.2;23.3|26.2;23.3;23.4|29.4;27.4;25|26;25.4;12.5|22.4;25.8;23.4
chr2	179393504	SNP	19.8
chr2	185803445	DEL	25;24.5;24.2|25;24.2;25|0.02;0.38;0.03|24.1;23.6;23.4|24.8;23.9;24.5|1.60;0.05;0.53|23.7;23.3;23.1|24.7;23.9;23|0.18;0.01;0.07|23.8;23.4;23.2|24.5;23.8;24.5|0.01;0.18;0.02|24.3;23.8;23.6|24.7;23.8;24.3|0.86;0.03;0.25|23.4;18.6;18.0|23.6;19.2;23.6|0.00;0.01;0.00|15.3;22.5;11.7|23.5;15.6;19.4|0.83;0.03;0.24|20.0;23.2;16.0|23.8;12.1;20.3|0.02;0.40;0.03
chr2	201950249	SNP	39
chr2	238268730	SNP	25.3
chr21	43897396	SNP	8.11
chr22	30064360	INS	24.6;24.3;24.4|4.05;26;29
chr3	10188188	DEL	5.23;2.09;2.94|6.53;4.03;5.29|5.08;1.90;4.91|4.25;1.59;4.33|7.33;4.36;6.95|1.77;0.98;1.57|1.28;3.31;2.35|7.02;2.98;5.52|22;22.7;22.1|23.5;23.1;23.2
chr3	50402127	SNP	23.5
chr3	50402890	SNP	15
chr3	57851008	DEL	18.6;16.3;17.3
chr3	122003832	SNP	0.11
chr4	153332910	INS	35;20.3;21.6|0.00;0.01;0.00
chr5	1295183	SNP	4.57
chr5	77396836	DEL	24.5;15.6;17.7|39;16.9;17.9|17.4;15.5;13.0
chr5	118811423	DEL	27.6;26.6;26.8|27.2;25.8;26.5|16.5;15.3;16.1|16.3;18.1;17.1
chr5	131705588	DEL	9.86;8.23;9.19
chr5	148406482	SNP	0
chr6	110036337	INS	14.3;7.61;25.1|32;28.5;29.7
chr6	110036338	DEL	32;28.5;29.7|27.4;28.6;27.7|26.2;4.64;25.8
chr6	152651802	SNP	27.1
chr7	6026775	SNP	0.14
chr7	55242466	DEL	34;28.8;48|26.9;29.4;23.1|25;9.86;25.2|24.2;9.64;25.5|40;28.4;39|23.2;8.18;23.3|0.83;24.1;35|32;29.4;33|26.1;5.09;26.4|34;29.1;50|27.8;32;31|17;9.30;17.9|23.9;25.9;23.5|26.6;25.4;26.6|6.20;10.8;6.08
chr7	55248992	INS	31;28.4;31|29;28.2;27.7
chr7	75932111	SNP	21.5
chr7	91652178	INS	0.01;1.48;34|13.9;2.88;23.2
chr7	117199645	DEL	33;23.6;25.4|21.4;24.9;16.9|26.1;28.4;28.7
chr7	140453136	SNP	32
chr7	140453136	MNP	26
chr7	140453137	SNP	33
chr7	140453137	MNP	33
chr7	143013488	SNP	8.6
chr7	143018934	SNP	29.7
chr7	143048771	SNP	36
chr8	1871951	SNP	32
chr9	13112056	INS	10.8;6.41;9.27|33;28.6;29.6
chr9	21971208	SNP	26.6
chr9	35683240	INS	22.8;22.4;22.6|18.8;17.0;17.6
chr9	135796754	SNP	40
chrX	70443101	SNP	14.1
chrX	107845203	MULTIALLELIC	4.40;9.57;4.33|22.3;16.3;22.2|21.4;18.6;22.5
chrX	153296777	SNP	36

## Sheet: Comparison Query 2
Bystro query missense cadd > 15 gnomad.exomes.af < .001 . Note: discordant difference due to search engine storing discordant as a boolean type; Perl equivalent is 0.
chrom	pos	type	discordant	alt	trTv	heterozygotes	heterozygosity	homozygotes	homozygosity	missingGenos	missingness	sampleMaf	ref	refSeq.siteType	refSeq.exonicAlleleFunction	refSeq.refCodon	refSeq.altCodon	refSeq.refAminoAcid	refSeq.altAminoAcid	refSeq.codonPosition	refSeq.codonNumber	refSeq.strand	refSeq.kgID	refSeq.mRNA	refSeq.spID	refSeq.spDisplayID	refSeq.protAcc	refSeq.description	refSeq.rfamAcc	refSeq.name	refSeq.name2	refSeq.nearest.name	refSeq.nearest.name2	refSeq.clinvar.alleleID	refSeq.clinvar.phenotypeList	refSeq.clinvar.clinicalSignificance	refSeq.clinvar.type	refSeq.clinvar.origin	refSeq.clinvar.numberSubmitters	refSeq.clinvar.reviewStatus	refSeq.clinvar.chromStart	refSeq.clinvar.chromEnd	phastCons	phyloP	cadd	dbSNP.name	dbSNP.strand	dbSNP.observed	dbSNP.class
chr14	63174827	SNP	FALSE	A	2	NA00001	1	!	0	!	0	0.667	C	exonic;UTR3;UTR3	nonSynonymous;!;!	GGT;!;!	GTT;!;!	G;!;!	V;!;!	2;!;!	789;!;!	-;-;-	uc001xfx.3;uc001xfy.3;uc001xga.3	NM_139318;NM_172375;BC043409	Q8NCM2;Q8NCM2-2;Q86XI1	KCNH5_HUMAN;Q8NCM2-2;Q86XI1_HUMAN	NP_647479;NP_758963;NP_758963	Homo sapiens potassium voltage-gated channel, subfamily H (eag-related), member 5 (KCNH5), transcript variant 1, mRNA.;Homo sapiens potassium voltage-gated channel, subfamily H (eag-related), member 5 (KCNH5), transcript variant 3, mRNA.;Homo sapiens potassium voltage-gated channel, subfamily H (eag-related), member 5 (KCNH5), transcript variant 2, mRNA.	!;!;!	NM_139318;NM_172375;NM_172375	KCNH5;KCNH5;KCNH5	NM_139318;NM_172375;NM_172375	KCNH5;KCNH5;KCNH5	165247	-	Uncertain significance	copy number loss	not provided	1	no assertion criteria provided	63315093	63560839	0.01	1.5	19.6	rs767520778	+	A;C;T	single
chr15	48782203	SNP	FALSE	T	1	NA00001	1	!	0	!	0	0.667	C	exonic	nonSynonymous	CGC	CAC	R	H	2	976	-	uc001zwx.2	NM_000138	P35555	FBN1_HUMAN	NP_000129	Homo sapiens fibrillin 1 (FBN1), mRNA.	!	NM_000138	FBN1	NM_000138	FBN1	153953;175772;175953;175985;383752;400858	-;Marfan syndrome;Marfan syndrome;Weill-Marchesani syndrome;-;Marfan syndrome	Pathogenic;Pathogenic;Pathogenic;Likely pathogenic;Uncertain significance;Likely pathogenic	copy number gain;deletion;deletion;deletion;copy number gain;deletion	not provided;germline;germline;germline;not provided;germline	1;1;1;1;1;1	no assertion criteria provided;criteria provided, single submitter;criteria provided, single submitter;criteria provided, single submitter;no assertion criteria provided;criteria provided, single submitter	48728235;48703523;48744762;48760164;48606170;48762831	48793803;48760718;48744829;48760207;48732716;48762953	1	7.79	33	rs140954477	+	C;T	single
chr19	39076592	SNP	FALSE	A	1	NA00001	1	!	0	!	0	0.667	G	exonic;exonic	nonSynonymous;nonSynonymous	GCT;GCT	ACT;ACT	A;A	T;T	1;1	4940;4935	+;+	uc002oit.3;uc002oiu.3	NM_000540;NM_001042723	P21817;P21817-2	RYR1_HUMAN;P21817-2	NP_000531;NP_001036188	Homo sapiens ryanodine receptor 1 (skeletal) (RYR1), transcript variant 1, mRNA.;Homo sapiens ryanodine receptor 1 (skeletal) (RYR1), transcript variant 2, mRNA.	!;!	NM_000540;NM_001042723	RYR1;RYR1	NM_000540;NM_001042723	RYR1;RYR1	!	!	!	!	!	!	!	!	!	1	9.65	25	rs118192158	+	A;G	single
chr2	71825797	SNP	FALSE	G	2	NA00001	1	!	0	!	0	0.667	C	exonic;exonic;exonic;exonic;exonic;exonic;exonic;exonic;exonic;exonic;exonic;exonic;exonic;exonic;exonic;exonic	nonSynonymous;nonSynonymous;nonSynonymous;nonSynonymous;nonSynonymous;nonSynonymous;nonSynonymous;nonSynonymous;nonSynonymous;nonSynonymous;nonSynonymous;nonSynonymous;nonSynonymous;nonSynonymous;nonSynonymous;nonSynonymous	ATC;ATC;ATC;ATC;ATC;ATC;ATC;ATC;ATC;ATC;ATC;ATC;ATC;ATC;ATC;ATC	ATG;ATG;ATG;ATG;ATG;ATG;ATG;ATG;ATG;ATG;ATG;ATG;ATG;ATG;ATG;ATG	I;I;I;I;I;I;I;I;I;I;I;I;I;I;I;I	M;M;M;M;M;M;M;M;M;M;M;M;M;M;M;M	3;3;3;3;3;3;3;3;3;3;3;3;3;3;3;3	1225;1208;1225;1194;1239;1194;1194;1208;1195;1226;1240;1209;1195;1195;1226;1209	+;+;+;+;+;+;+;+;+;+;+;+;+;+;+;+	uc010fei.3;uc002sie.3;uc010fef.3;uc010feh.3;uc010feg.3;uc002sig.4;uc010yqy.2;uc010fee.3;uc010fel.3;uc010fen.3;uc010feo.3;uc010fem.3;uc010fej.3;uc010yqz.2;uc010fek.3;uc002sif.3	NM_001130980;NM_003494;NM_001130981;NM_001130977;NM_001130979;NM_001130976;AK295004;NM_001130978;NM_001130986;NM_001130987;NM_001130982;NM_001130983;NM_001130984;AK303364;NM_001130985;NM_001130455	O75923-5;O75923;O75923-7;O75923-6;O75923-2;O75923-3;B7Z2R1;O75923-4;O75923-9;O75923-13;O75923-8;O75923-10;O75923-12;B7Z8G4;O75923-11;O75923-14	O75923-5;DYSF_HUMAN;O75923-7;O75923-6;O75923-2;O75923-3;B7Z2R1_HUMAN;O75923-4;O75923-9;O75923-13;O75923-8;O75923-10;O75923-12;B7Z8G4_HUMAN;O75923-11;O75923-14	NP_001124452;NP_003485;NP_001124453;NP_001124449;NP_001124451;NP_001124448;NP_001124448;NP_001124450;NP_001124458;NP_001124459;NP_001124454;NP_001124455;NP_001124456;NP_001124456;NP_001124457;NP_001123927	Homo sapiens dysferlin, limb girdle muscular dystrophy 2B (autosomal recessive) (DYSF), transcript variant 13, mRNA.;Homo sapiens dysferlin, limb girdle muscular dystrophy 2B (autosomal recessive) (DYSF), transcript variant 8, mRNA.;Homo sapiens dysferlin, limb girdle muscular dystrophy 2B (autosomal recessive) (DYSF), transcript variant 14, mRNA.;Homo sapiens dysferlin, limb girdle muscular dyst…	!;!;!;!;!;!;!;!;!;!;!;!;!;!;!;!	NM_001130980;NM_003494;NM_001130981;NM_001130977;NM_001130979;NM_001130976;NM_001130976;NM_001130978;NM_001130986;NM_001130987;NM_001130982;NM_001130983;NM_001130984;NM_001130984;NM_001130985;NM_001130455	DYSF;DYSF;DYSF;DYSF;DYSF;DYSF;DYSF;DYSF;DYSF;DYSF;DYSF;DYSF;DYSF;DYSF;DYSF;DYSF	NM_001130980;NM_003494;NM_001130981;NM_001130977;NM_001130979;NM_001130976;NM_001130976;NM_001130978;NM_001130986;NM_001130987;NM_001130982;NM_001130983;NM_001130984;NM_001130984;NM_001130985;NM_001130455	DYSF;DYSF;DYSF;DYSF;DYSF;DYSF;DYSF;DYSF;DYSF;DYSF;DYSF;DYSF;DYSF;DYSF;DYSF;DYSF	!	!	!	!	!	!	!	!	!	0	-2.03	23.4	rs148858485	+	C;G;T	single
chr7	143018934	SNP	FALSE	A	1	NA00001	1	!	0	!	0	0.667	G	exonic;exonic;ncRNA	nonSynonymous;nonSynonymous;!	GGG;GGG;!	GAG;GAG;!	G;G;!	E;E;!	2;2;!	230;230;!	+;+;+	uc003wcr.1;uc011ktc.1;!	NM_000083;NR_046453;!	P35523;P35523;!	CLCN1_HUMAN;CLCN1_HUMAN;!	NP_000074;NP_000074;!	Homo sapiens chloride channel, voltage-sensitive 1 (CLCN1), transcript variant 1, mRNA.;Homo sapiens chloride channel, voltage-sensitive 1 (CLCN1), transcript variant 2, non-coding RNA.;!	!;!;!	NM_000083;NM_000083;NR_046453	CLCN1;CLCN1;CLCN1	NM_000083;NM_000083;NR_046453	CLCN1;CLCN1;CLCN1	!	!	!	!	!	!	!	!	!	1	8.04	29.7	rs80356700	+	A;G	single
chr8	1871951	SNP	FALSE	T	1	NA00001	1	!	0	!	0	0.667	C	exonic;exonic;exonic;exonic;exonic;exonic;exonic;exonic	nonSynonymous;nonSynonymous;nonSynonymous;nonSynonymous;nonSynonymous;nonSynonymous;nonSynonymous;nonSynonymous	CCG;CCG;CCG;CCG;CCG;CCG;CCG;CCG	CTG;CTG;CTG;CTG;CTG;CTG;CTG;CTG	P;P;P;P;P;P;P;P	L;L;L;L;L;L;L;L	2;2;2;2;2;2;2;2	800;800;800;800;800;800;762;824	+;+;+;+;+;+;+;+	uc003wpr.3;uc003wps.3;uc003wpq.1;uc010lre.3;uc003wpv.3;uc003wpt.3;!;!	NM_014629;BC112926;CR749570;AF009205;BC036809;BC040474;!;!	O15013-5;O15013-7;O15013-6;O15013-4;H0YAN8;E9PB39;!;!	O15013-5;O15013-7;O15013-6;O15013-4;H0YAN8_HUMAN;E9PB39_HUMAN;!;!	NP_055444;NP_055444;NP_055444;NP_055444;NP_055444;NP_055444;!;!	Homo sapiens Rho guanine nucleotide exchange factor (GEF) 10 (ARHGEF10), mRNA.;Homo sapiens Rho guanine nucleotide exchange factor (GEF) 10 (ARHGEF10), mRNA.;Homo sapiens Rho guanine nucleotide exchange factor (GEF) 10 (ARHGEF10), mRNA.;Homo sapiens Rho guanine nucleotide exchange factor (GEF) 10 (ARHGEF10), mRNA.;Homo sapiens Rho guanine nucleotide exchange factor (GEF) 10 (ARHGEF10), mRNA.;Homo…	!;!;!;!;!;!;!;!	NM_014629;NM_014629;NM_014629;NM_014629;NM_014629;NM_014629;NM_001308152;NM_001308153	ARHGEF10;ARHGEF10;ARHGEF10;ARHGEF10;ARHGEF10;ARHGEF10;ARHGEF10;ARHGEF10	NM_014629;NM_014629;NM_014629;NM_014629;NM_014629;NM_014629;NM_001308152;NM_001308153	ARHGEF10;ARHGEF10;ARHGEF10;ARHGEF10;ARHGEF10;ARHGEF10;ARHGEF10;ARHGEF10	73550;74941;162545;227994;248345	-;-;-;Abnormality of esophagus morphology;-	Uncertain significance;Pathogenic;Uncertain significance;Benign;Uncertain significance	copy number loss;copy number loss;copy number gain;copy number gain;copy number gain	maternal;maternal;not provided;paternal;unknown	1;1;1;1;1	criteria provided, single submitter;criteria provided, single submitter;no assertion criteria provided;criteria provided, single submitter;criteria provided, single submitter	1839518;1687433;1771156;1445011;1884876	3786626;1839578;1822624;1797072;1993327	1	4.29	32	rs375701326	+	C;T	single
Excel filter on full annotation (See Sheet "Excel Filter Query 2")
chrom	pos	type	discordant	alt	trTv	heterozygotes	heterozygosity	homozygotes	homozygosity	missingGenos	missingness	sampleMaf	ref	refSeq.siteType	refSeq.exonicAlleleFunction	refSeq.refCodon	refSeq.altCodon	refSeq.refAminoAcid	refSeq.altAminoAcid	refSeq.codonPosition	refSeq.codonNumber	refSeq.strand	refSeq.kgID	refSeq.mRNA	refSeq.spID	refSeq.spDisplayID	refSeq.protAcc	refSeq.description	refSeq.rfamAcc	refSeq.name	refSeq.name2	refSeq.nearest.name	refSeq.nearest.name2	refSeq.clinvar.alleleID	refSeq.clinvar.phenotypeList	refSeq.clinvar.clinicalSignificance	refSeq.clinvar.type	refSeq.clinvar.origin	refSeq.clinvar.numberSubmitters	refSeq.clinvar.reviewStatus	refSeq.clinvar.chromStart	refSeq.clinvar.chromEnd	phastCons	phyloP	cadd	dbSNP.name	dbSNP.strand	dbSNP.observed	dbSNP.class
chr14	63174827	SNP	0	A	2	NA00001	1	!	0	!	0	0.5	C	exonic;UTR3;UTR3	nonSynonymous;!;!	GGT;!;!	GTT;!;!	G;!;!	V;!;!	2;!;!	789;!;!	-;-;-	uc001xfx.3;uc001xfy.3;uc001xga.3	NM_139318;NM_172375;BC043409	Q8NCM2;Q8NCM2-2;Q86XI1	KCNH5_HUMAN;Q8NCM2-2;Q86XI1_HUMAN	NP_647479;NP_758963;NP_758963	Homo sapiens potassium voltage-gated channel, subfamily H (eag-related), member 5 (KCNH5), transcript variant 1, mRNA.;Homo sapiens potassium voltage-gated channel, subfamily H (eag-related), member 5 (KCNH5), transcript variant 3, mRNA.;Homo sapiens potassium voltage-gated channel, subfamily H (eag-related), member 5 (KCNH5), transcript variant 2, mRNA.	!;!;!	NM_139318;NM_172375;NM_172375	KCNH5;KCNH5;KCNH5	NM_139318;NM_172375;NM_172375	KCNH5;KCNH5;KCNH5	165247	-	Uncertain significance	copy number loss	not provided	1	no assertion criteria provided	63315093	63560839	0.01	1.5	19.6	rs767520778	+	A;C;T	single
chr15	48782203	SNP	0	T	1	NA00001	1	!	0	!	0	0.5	C	exonic	nonSynonymous	CGC	CAC	R	H	2	976	-	uc001zwx.2	NM_000138	P35555	FBN1_HUMAN	NP_000129	Homo sapiens fibrillin 1 (FBN1), mRNA.	!	NM_000138	FBN1	NM_000138	FBN1	153953;175772;175953;175985;383752;400858	-;Marfan syndrome;Marfan syndrome;Weill-Marchesani syndrome;-;Marfan syndrome	Pathogenic;Pathogenic;Pathogenic;Likely pathogenic;Uncertain significance;Likely pathogenic	copy number gain;deletion;deletion;deletion;copy number gain;deletion	not provided;germline;germline;germline;not provided;germline	1;1;1;1;1;1	no assertion criteria provided;criteria provided, single submitter;criteria provided, single submitter;criteria provided, single submitter;no assertion criteria provided;criteria provided, single submitter	48728235;48703523;48744762;48760164;48606170;48762831	48793803;48760718;48744829;48760207;48732716;48762953	1	7.79	33	rs140954477	+	C;T	single
chr19	39076592	SNP	0	A	1	NA00001	1	!	0	!	0	0.5	G	exonic;exonic	nonSynonymous;nonSynonymous	GCT;GCT	ACT;ACT	A;A	T;T	1;1	4940;4935	+;+	uc002oit.3;uc002oiu.3	NM_000540;NM_001042723	P21817;P21817-2	RYR1_HUMAN;P21817-2	NP_000531;NP_001036188	Homo sapiens ryanodine receptor 1 (skeletal) (RYR1), transcript variant 1, mRNA.;Homo sapiens ryanodine receptor 1 (skeletal) (RYR1), transcript variant 2, mRNA.	!;!	NM_000540;NM_001042723	RYR1;RYR1	NM_000540;NM_001042723	RYR1;RYR1	!	!	!	!	!	!	!	!	!	1	9.65	25	rs118192158	+	A;G	single
chr2	71825797	SNP	0	G	2	NA00001	1	!	0	!	0	0.5	C	exonic;exonic;exonic;exonic;exonic;exonic;exonic;exonic;exonic;exonic;exonic;exonic;exonic;exonic;exonic;exonic	nonSynonymous;nonSynonymous;nonSynonymous;nonSynonymous;nonSynonymous;nonSynonymous;nonSynonymous;nonSynonymous;nonSynonymous;nonSynonymous;nonSynonymous;nonSynonymous;nonSynonymous;nonSynonymous;nonSynonymous;nonSynonymous	ATC;ATC;ATC;ATC;ATC;ATC;ATC;ATC;ATC;ATC;ATC;ATC;ATC;ATC;ATC;ATC	ATG;ATG;ATG;ATG;ATG;ATG;ATG;ATG;ATG;ATG;ATG;ATG;ATG;ATG;ATG;ATG	I;I;I;I;I;I;I;I;I;I;I;I;I;I;I;I	M;M;M;M;M;M;M;M;M;M;M;M;M;M;M;M	3;3;3;3;3;3;3;3;3;3;3;3;3;3;3;3	1225;1208;1225;1194;1239;1194;1194;1208;1195;1226;1240;1209;1195;1195;1226;1209	+;+;+;+;+;+;+;+;+;+;+;+;+;+;+;+	uc010fei.3;uc002sie.3;uc010fef.3;uc010feh.3;uc010feg.3;uc002sig.4;uc010yqy.2;uc010fee.3;uc010fel.3;uc010fen.3;uc010feo.3;uc010fem.3;uc010fej.3;uc010yqz.2;uc010fek.3;uc002sif.3	NM_001130980;NM_003494;NM_001130981;NM_001130977;NM_001130979;NM_001130976;AK295004;NM_001130978;NM_001130986;NM_001130987;NM_001130982;NM_001130983;NM_001130984;AK303364;NM_001130985;NM_001130455	O75923-5;O75923;O75923-7;O75923-6;O75923-2;O75923-3;B7Z2R1;O75923-4;O75923-9;O75923-13;O75923-8;O75923-10;O75923-12;B7Z8G4;O75923-11;O75923-14	O75923-5;DYSF_HUMAN;O75923-7;O75923-6;O75923-2;O75923-3;B7Z2R1_HUMAN;O75923-4;O75923-9;O75923-13;O75923-8;O75923-10;O75923-12;B7Z8G4_HUMAN;O75923-11;O75923-14	NP_001124452;NP_003485;NP_001124453;NP_001124449;NP_001124451;NP_001124448;NP_001124448;NP_001124450;NP_001124458;NP_001124459;NP_001124454;NP_001124455;NP_001124456;NP_001124456;NP_001124457;NP_001123927	Homo sapiens dysferlin, limb girdle muscular dystrophy 2B (autosomal recessive) (DYSF), transcript variant 13, mRNA.;Homo sapiens dysferlin, limb girdle muscular dystrophy 2B (autosomal recessive) (DYSF), transcript variant 8, mRNA.;Homo sapiens dysferlin, limb girdle muscular dystrophy 2B (autosomal recessive) (DYSF), transcript variant 14, mRNA.;Homo sapiens dysferlin, limb girdle muscular dyst…	!;!;!;!;!;!;!;!;!;!;!;!;!;!;!;!	NM_001130980;NM_003494;NM_001130981;NM_001130977;NM_001130979;NM_001130976;NM_001130976;NM_001130978;NM_001130986;NM_001130987;NM_001130982;NM_001130983;NM_001130984;NM_001130984;NM_001130985;NM_001130455	DYSF;DYSF;DYSF;DYSF;DYSF;DYSF;DYSF;DYSF;DYSF;DYSF;DYSF;DYSF;DYSF;DYSF;DYSF;DYSF	NM_001130980;NM_003494;NM_001130981;NM_001130977;NM_001130979;NM_001130976;NM_001130976;NM_001130978;NM_001130986;NM_001130987;NM_001130982;NM_001130983;NM_001130984;NM_001130984;NM_001130985;NM_001130455	DYSF;DYSF;DYSF;DYSF;DYSF;DYSF;DYSF;DYSF;DYSF;DYSF;DYSF;DYSF;DYSF;DYSF;DYSF;DYSF	!	!	!	!	!	!	!	!	!	0	-2.03	23.4	rs148858485	+	C;G;T	single
chr7	143018934	SNP	0	A	1	NA00001	1	!	0	!	0	0.5	G	exonic;exonic;ncRNA	nonSynonymous;nonSynonymous;!	GGG;GGG;!	GAG;GAG;!	G;G;!	E;E;!	2;2;!	230;230;!	+;+;+	uc003wcr.1;uc011ktc.1;!	NM_000083;NR_046453;!	P35523;P35523;!	CLCN1_HUMAN;CLCN1_HUMAN;!	NP_000074;NP_000074;!	Homo sapiens chloride channel, voltage-sensitive 1 (CLCN1), transcript variant 1, mRNA.;Homo sapiens chloride channel, voltage-sensitive 1 (CLCN1), transcript variant 2, non-coding RNA.;!	!;!;!	NM_000083;NM_000083;NR_046453	CLCN1;CLCN1;CLCN1	NM_000083;NM_000083;NR_046453	CLCN1;CLCN1;CLCN1	!	!	!	!	!	!	!	!	!	1	8.04	29.7	rs80356700	+	A;G	single
chr8	1871951	SNP	0	T	1	NA00001	1	!	0	!	0	0.5	C	exonic;exonic;exonic;exonic;exonic;exonic;exonic;exonic	nonSynonymous;nonSynonymous;nonSynonymous;nonSynonymous;nonSynonymous;nonSynonymous;nonSynonymous;nonSynonymous	CCG;CCG;CCG;CCG;CCG;CCG;CCG;CCG	CTG;CTG;CTG;CTG;CTG;CTG;CTG;CTG	P;P;P;P;P;P;P;P	L;L;L;L;L;L;L;L	2;2;2;2;2;2;2;2	800;800;800;800;800;800;762;824	+;+;+;+;+;+;+;+	uc003wpr.3;uc003wps.3;uc003wpq.1;uc010lre.3;uc003wpv.3;uc003wpt.3;!;!	NM_014629;BC112926;CR749570;AF009205;BC036809;BC040474;!;!	O15013-5;O15013-7;O15013-6;O15013-4;H0YAN8;E9PB39;!;!	O15013-5;O15013-7;O15013-6;O15013-4;H0YAN8_HUMAN;E9PB39_HUMAN;!;!	NP_055444;NP_055444;NP_055444;NP_055444;NP_055444;NP_055444;!;!	Homo sapiens Rho guanine nucleotide exchange factor (GEF) 10 (ARHGEF10), mRNA.;Homo sapiens Rho guanine nucleotide exchange factor (GEF) 10 (ARHGEF10), mRNA.;Homo sapiens Rho guanine nucleotide exchange factor (GEF) 10 (ARHGEF10), mRNA.;Homo sapiens Rho guanine nucleotide exchange factor (GEF) 10 (ARHGEF10), mRNA.;Homo sapiens Rho guanine nucleotide exchange factor (GEF) 10 (ARHGEF10), mRNA.;Homo…	!;!;!;!;!;!;!;!	NM_014629;NM_014629;NM_014629;NM_014629;NM_014629;NM_014629;NM_001308152;NM_001308153	ARHGEF10;ARHGEF10;ARHGEF10;ARHGEF10;ARHGEF10;ARHGEF10;ARHGEF10;ARHGEF10	NM_014629;NM_014629;NM_014629;NM_014629;NM_014629;NM_014629;NM_001308152;NM_001308153	ARHGEF10;ARHGEF10;ARHGEF10;ARHGEF10;ARHGEF10;ARHGEF10;ARHGEF10;ARHGEF10	73550;74941;162545;227994;248345	-;-;-;Abnormality of esophagus morphology;-	Uncertain significance;Pathogenic;Uncertain significance;Benign;Uncertain significance	copy number loss;copy number loss;copy number gain;copy number gain;copy number gain	maternal;maternal;not provided;paternal;unknown	1;1;1;1;1	criteria provided, single submitter;criteria provided, single submitter;no assertion criteria provided;criteria provided, single submitter;criteria provided, single submitter	1839518;1687433;1771156;1445011;1884876	3786626;1839578;1822624;1797072;1993327	1	4.29	32	rs375701326	+	C;T	single
[truncated: 57 more columns]

## Sheet: Excel Filter Query 2
Excel filters equivalent for query cadd > 15 gnomad.exomes.af < .001 missense
chrom	pos	type	discordant	alt	trTv	heterozygotes	heterozygosity	homozygotes	homozygosity	missingGenos	missingness	sampleMaf	ref	refSeq.siteType	refSeq.exonicAlleleFunction	refSeq.refCodon	refSeq.altCodon	refSeq.refAminoAcid	refSeq.altAminoAcid	refSeq.codonPosition	refSeq.codonNumber	refSeq.strand	refSeq.kgID	refSeq.mRNA	refSeq.spID	refSeq.spDisplayID	refSeq.protAcc	refSeq.description	refSeq.rfamAcc	refSeq.name	refSeq.name2	refSeq.nearest.name	refSeq.nearest.name2	refSeq.clinvar.alleleID	refSeq.clinvar.phenotypeList	refSeq.clinvar.clinicalSignificance	refSeq.clinvar.type	refSeq.clinvar.origin	refSeq.clinvar.numberSubmitters	refSeq.clinvar.reviewStatus	refSeq.clinvar.chromStart	refSeq.clinvar.chromEnd	phastCons	phyloP	cadd	dbSNP.name	dbSNP.strand	dbSNP.observed	dbSNP.class
chr1	109817590	SNP	0	T	2	NA00001	1	!	0	!	0	0.5	G	UTR3	!	!	!	!	!	!	!	+	uc001dxa.4	NM_001408	Q9HCU4	CELR2_HUMAN	NP_001399	Homo sapiens cadherin, EGF LAG seven-pass G-type receptor 2 (CELSR2), mRNA.	!	NM_001408	CELSR2	NM_001408	CELSR2	!	!	!	!	!	!	!	!	!	0	-0.19	0.01	rs12740374	+	G;T	single
chr1	156108541	INS	0	#NAME?	0	NA00001	1	!	0	!	0	0.5	G|A	intronic;exonic;exonic;exonic;exonic|intronic;exonic;exonic;exonic;exonic	!;indel-frameshift;indel-frameshift;indel-frameshift;indel-frameshift|!;indel-frameshift;indel-frameshift;indel-frameshift;indel-frameshift	!;CGA;CGA;CGA;CGA|!;CGA;CGA;CGA;CGA	!;!;!;!;!|!;!;!;!;!	!;R;R;R;R|!;R;R;R;R	!;!;!;!;!|!;!;!;!;!	!;2;2;2;2|!;3;3;3;3	!;654;654;624;542|!;654;654;624;542	+;+;+;+;+|+;+;+;+;+	!;uc001fni.3;uc001fnk.3;uc001fnh.3;uc010pgz.2|!;uc001fni.3;uc001fnk.3;uc001fnh.3;uc010pgz.2	!;NM_170707;AK056191;NM_170708;NM_001257374|!;NM_170707;AK056191;NM_170708;NM_001257374	!;P02545;D6RAQ3;P02545-3;E7EUI9|!;P02545;D6RAQ3;P02545-3;E7EUI9	!;LMNA_HUMAN;D6RAQ3_HUMAN;P02545-3;E7EUI9_HUMAN|!;LMNA_HUMAN;D6RAQ3_HUMAN;P02545-3;E7EUI9_HUMAN	!;NP_733821;NP_733821;NP_733822;NP_001244303|!;NP_733821;NP_733821;NP_733822;NP_001244303	!;Homo sapiens lamin A/C (LMNA), transcript variant 1, mRNA.;Homo sapiens lamin A/C (LMNA), transcript variant 1, mRNA.;Homo sapiens lamin A/C (LMNA), transcript variant 3, mRNA.;Homo sapiens lamin A/C (LMNA), transcript variant 4, mRNA.|!;Homo sapiens lamin A/C (LMNA), transcript variant 1, mRNA.;Homo sapiens lamin A/C (LMNA), transcript variant 1, mRNA.;Homo sapiens lamin A/C (LMNA), transcript…	!;!;!;!;!|!;!;!;!;!	NM_001282626;NM_170707;NM_170707;NM_170708;NM_001257374|NM_001282626;NM_170707;NM_170707;NM_170708;NM_001257374	LMNA;LMNA;LMNA;LMNA;LMNA|LMNA;LMNA;LMNA;LMNA;LMNA	NM_001282626;NM_170707;NM_170707;NM_170708;NM_001257374|NM_001282626;NM_170707;NM_170707;NM_170708;NM_001257374	LMNA;LMNA;LMNA;LMNA;LMNA|LMNA;LMNA;LMNA;LMNA;LMNA	172111;172880|172111;172880	Hutchinson-Gilford syndrome;Laminopathy|Hutchinson-Gilford syndrome;Laminopathy	Pathogenic;Pathogenic|Pathogenic;Pathogenic	deletion;deletion|deletion;deletion	germline;germline|germline;germline	1;1|1;1	no assertion criteria provided;criteria provided, single submitter|no assertion criteria provided;criteria provided, single submitter	156108279;156084710|156108279;156084710	156108548;156085065|156108548;156085065	1|0.03	4.72|-0.55	33;33;31|0.44;7.66;1.88	rs768986279|rs863225024	+|+	A;G|-;G	single|insertion
chr1	161279695	SNP	0	A	2	NA00001	1	!	0	!	0	0.5	T	exonic;exonic	startLoss;startLoss	ATG;ATG	TTG;TTG	M;M	L;L	1;1	1;1	-;-	uc001gaf.4;!	NM_000530;!	P25189;!	MYP0_HUMAN;!	NP_000521;!	Homo sapiens myelin protein zero (MPZ), mRNA.;!	!;!	NM_000530;NM_001315491	MPZ;MPZ	NM_000530;NM_001315491	MPZ;MPZ	244139	Charcot-Marie-Tooth disease, demyelinating, type 1b	Likely pathogenic	duplication	germline	1	criteria provided, single submitter	161275598	161279773	1	3.55	23.3	!	!	!	!
chr1	145597476	DEL	0	-4	0	NA00001	1	!	0	!	0	0.5	A|A|G|T	intronic;intronic;intronic;intronic;intronic;intronic;intronic|intronic;intronic;intronic;intronic;intronic;intronic;intronic|intronic;intronic;intronic;intronic;intronic;intronic;intronic|intronic;intronic;intronic;intronic;intronic;intronic;intronic	!|!|!|!	!|!|!|!	!|!|!|!	!|!|!|!	!|!|!|!	!|!|!|!	!|!|!|!	+;+;+;+;-;-;-|+;+;+;+;-;-;-|+;+;+;+;-;-;-|+;+;+;+;-;-;-	uc021ott.2;uc031poc.1;uc021oul.2;!;!;uc001eoh.3;uc001eog.3|uc021ott.2;uc031poc.1;uc021oul.2;!;!;uc001eoh.3;uc001eog.3|uc021ott.2;uc031poc.1;uc021oul.2;!;!;uc001eoh.3;uc001eog.3|uc021ott.2;uc031poc.1;uc021oul.2;!;!;uc001eoh.3;uc001eog.3	NM_001278267;NM_001039703;CCDS53355;!;!;NM_006468;AK223413|NM_001278267;NM_001039703;CCDS53355;!;!;NM_006468;AK223413|NM_001278267;NM_001039703;CCDS53355;!;!;NM_006468;AK223413|NM_001278267;NM_001039703;CCDS53355;!;!;NM_006468;AK223413	A2BH96;A6NDV3;A6NDV3;!;!;Q9BUI4;Q9BUI4|A2BH96;A6NDV3;A6NDV3;!;!;Q9BUI4;Q9BUI4|A2BH96;A6NDV3;A6NDV3;!;!;Q9BUI4;Q9BUI4|A2BH96;A6NDV3;A6NDV3;!;!;Q9BUI4;Q9BUI4	A2BH96_HUMAN;A6NDV3_HUMAN;A6NDV3_HUMAN;!;!;RPC3_HUMAN;RPC3_HUMAN|A2BH96_HUMAN;A6NDV3_HUMAN;A6NDV3_HUMAN;!;!;RPC3_HUMAN;RPC3_HUMAN|A2BH96_HUMAN;A6NDV3_HUMAN;A6NDV3_HUMAN;!;!;RPC3_HUMAN;RPC3_HUMAN|A2BH96_HUMAN;A6NDV3_HUMAN;A6NDV3_HUMAN;!;!;RPC3_HUMAN;RPC3_HUMAN	NP_001265196;NP_001034792;NP_001034792;!;!;NP_006459;NP_006459|NP_001265196;NP_001034792;NP_001034792;!;!;NP_006459;NP_006459|NP_001265196;NP_001034792;NP_001034792;!;!;NP_006459;NP_006459|NP_001265196;NP_001034792;NP_001034792;!;!;NP_006459;NP_006459	Homo sapiens neuroblastoma breakpoint family member (LOC100288142), mRNA.;Homo sapiens neuroblastoma breakpoint family, member 10 (NBPF10), mRNA.;Homo sapiens neuroblastoma breakpoint family, member 10 (NBPF10), mRNA.;!;!;Homo sapiens polymerase (RNA) III (DNA directed) polypeptide C (62kD) (POLR3C), mRNA.;Homo sapiens polymerase (RNA) III (DNA directed) polypeptide C (62kD) (POLR3C), mRNA.|Homo …	!;!;!;!;!;!;!|!;!;!;!;!;!;!|!;!;!;!;!;!;!|!;!;!;!;!;!;!	NM_001278267;NM_001039703;NM_001039703;NM_001302371;NM_001303456;NM_006468;NM_006468|NM_001278267;NM_001039703;NM_001039703;NM_001302371;NM_001303456;NM_006468;NM_006468|NM_001278267;NM_001039703;NM_001039703;NM_001302371;NM_001303456;NM_006468;NM_006468|NM_001278267;NM_001039703;NM_001039703;NM_001302371;NM_001303456;NM_006468;NM_006468	NBPF20;NBPF10;NBPF10;NBPF10;POLR3C;POLR3C;POLR3C|NBPF20;NBPF10;NBPF10;NBPF10;POLR3C;POLR3C;POLR3C|NBPF20;NBPF10;NBPF10;NBPF10;POLR3C;POLR3C;POLR3C|NBPF20;NBPF10;NBPF10;NBPF10;POLR3C;POLR3C;POLR3C	NM_001278267;NM_001039703;NM_001039703;NM_001302371;NM_001303456;NM_006468;NM_006468|NM_001278267;NM_001039703;NM_001039703;NM_001302371;NM_001303456;NM_006468;NM_006468|NM_001278267;NM_001039703;NM_001039703;NM_001302371;NM_001303456;NM_006468;NM_006468|NM_001278267;NM_001039703;NM_001039703;NM_001302371;NM_001303456;NM_006468;NM_006468	NBPF20;NBPF10;NBPF10;NBPF10;POLR3C;POLR3C;POLR3C|NBPF20;NBPF10;NBPF10;NBPF10;POLR3C;POLR3C;POLR3C|NBPF20;NBPF10;NBPF10;NBPF10;POLR3C;POLR3C;POLR3C|NBPF20;NBPF10;NBPF10;NBPF10;POLR3C;POLR3C;POLR3C	157322;157323|157322;157323|157322;157323|157322;157323	-;-|-;-|-;-|-;-	conflicting data from submitters;Benign|conflicting data from submitters;Benign|conflicting data from submitters;Benign|conflicting data from submitters;Benign	copy number loss;copy number gain|copy number loss;copy number gain|copy number loss;copy number gain|copy number loss;copy number gain	tested-inconclusive;not provided|tested-inconclusive;not provided|tested-inconclusive;not provided|tested-inconclusive;not provided	1;1|1;1|1;1|1;1	no assertion criteria provided;no assertion criteria provided|no assertion criteria provided;no assertion criteria provided|no assertion criteria provided;no assertion criteria provided|no assertion criteria provided;no assertion criteria provided	144451745;144451745|144451745;144451745|144451745;144451745|144451745;144451745	144524956;144524956|144524956;144524956|144524956;144524956|144524956;144524956	0.04|0.01|0.01|0.00	0.51|0.38|0.60|0.02	7.38;8.96;8.15|6.55;8.28;7.52|5.70;1.48;2.25|9.71;7.59;8.18	rs782654384|rs782654384|rs782654384;rs199759380|rs782654384;rs782287871	+|+|+;+|+;+	-;AAGT|-;AAGT|-;AAGT;A;G|-;AAGT;-;TA	deletion|deletion|deletion;single|deletion;deletion
chr1	68912527	DEL	0	-6	0	NA00001	1	!	0	!	0	0.5	C|C|A|G|A|G	exonic|exonic|exonic|exonic|exonic|exonic	indel-nonFrameshift|indel-nonFrameshift|indel-nonFrameshift|indel-nonFrameshift|indel-nonFrameshift|indel-nonFrameshift	TGG|TGG|TGG|CTC|CTC|CTC	!|!|!|!|!|!	W|W|W|L|L|L	!|!|!|!|!|!	3|2|1|3|2|1	37|37|37|36|36|36	-|-|-|-|-|-	uc001dei.1|uc001dei.1|uc001dei.1|uc001dei.1|uc001dei.1|uc001dei.1	NM_000329|NM_000329|NM_000329|NM_000329|NM_000329|NM_000329	Q16518|Q16518|Q16518|Q16518|Q16518|Q16518	RPE65_HUMAN|RPE65_HUMAN|RPE65_HUMAN|RPE65_HUMAN|RPE65_HUMAN|RPE65_HUMAN	NP_000320|NP_000320|NP_000320|NP_000320|NP_000320|NP_000320	Homo sapiens retinal pigment epithelium-specific protein 65kDa (RPE65), mRNA.|Homo sapiens retinal pigment epithelium-specific protein 65kDa (RPE65), mRNA.|Homo sapiens retinal pigment epithelium-specific protein 65kDa (RPE65), mRNA.|Homo sapiens retinal pigment epithelium-specific protein 65kDa (RPE65), mRNA.|Homo sapiens retinal pigment epithelium-specific protein 65kDa (RPE65), mRNA.|Homo sapi…	!|!|!|!|!|!	NM_000329|NM_000329|NM_000329|NM_000329|NM_000329|NM_000329	RPE65|RPE65|RPE65|RPE65|RPE65|RPE65	NM_000329|NM_000329|NM_000329|NM_000329|NM_000329|NM_000329	RPE65|RPE65|RPE65|RPE65|RPE65|RPE65	!|!|!|!|!|!	!|!|!|!|!|!	!|!|!|!|!|!	!|!|!|!|!|!	!|!|!|!|!|!	!|!|!|!|!|!	!|!|!|!|!|!	!|!|!|!|!|!	!|!|!|!|!|!	1|1|1|0.90|0.91|0.18	5.69|5.64|8.93|0.10|3.06|0.30	34;32;41|33;32;40|26.8;27.2;27|4.96;1.09;2.57|14.2;15.2;23.3|20.3;7.48;12.6	rs61751280|rs61751280|rs61751280|rs61751280;rs749757610|rs61751280|rs61751280;rs371586530	-|-|-|-;+|-|-;+	-;CTCTGGCTC|-;CTCTGGCTC|-;CTCTGGCTC|-;CTCTGGCTC;C;G|-;CTCTGGCTC|-;CTCTGGCTC;A;G	deletion|deletion|deletion|deletion;single|deletion|deletion;single
chr1	226125468	SNP	0	A	1	NA00001	1	!	0	!	0	0.5	G	exonic;exonic	synonymous;synonymous	ACC;ACC	ACT;ACT	T;T	T;T	3;3	258;224	-;-	uc001hpt.2;uc010pvk.2	NM_003240;NM_001172425	O00292;E9PDM4	LFTY2_HUMAN;E9PDM4_HUMAN	NP_003231;NP_001165896	Homo sapiens left-right determination factor 2 (LEFTY2), transcript variant 1, mRNA.;Homo sapiens left-right determination factor 2 (LEFTY2), transcript variant 2, mRNA.	!;!	NM_003240;NM_001172425	LEFTY2;LEFTY2	NM_003240;NM_001172425	LEFTY2;LEFTY2	!	!	!	!	!	!	!	!	!	0	-1.18	6.69	rs149969900	+	A;G	single
chr10	89623036	DEL	0	-3	0	NA00001	1	!	0	!	0	0.5	G|C|A	UTR5|UTR5|UTR5	!|!|!	!|!|!	!|!|!	!|!|!	!|!|!	!|!|!	!|!|!	-|-|-	uc009xti.3|uc009xti.3|uc009xti.3	NM_001126049|NM_001126049|NM_001126049	B2CW77|B2CW77|B2CW77	KILIN_HUMAN|KILIN_HUMAN|KILIN_HUMAN	NP_001119521|NP_001119521|NP_001119521	Homo sapiens killin, p53-regulated DNA replication inhibitor (KLLN), mRNA.|Homo sapiens killin, p53-regulated DNA replication inhibitor (KLLN), mRNA.|Homo sapiens killin, p53-regulated DNA replication inhibitor (KLLN), mRNA.	!|!|!	NM_001126049|NM_001126049|NM_001126049	KLLN|KLLN|KLLN	NM_001126049|NM_001126049|NM_001126049	KLLN|KLLN|KLLN	!|!|!	!|!|!	!|!|!	!|!|!	!|!|!	!|!|!	!|!|!	!|!|!	!|!|!	0.08|0.01|0.02	0.68|-0.83|-0.29	6.76;4.11;5.11|7.07;4.12;6.41|4.55;6.67;5.63	rs747418191;rs587781340;rs786204885;rs587779982|rs747418191;rs587781340;rs786204885|rs747418191;rs587781340;rs786204885	+;+;+;+|+;+;+|+;+;+	-;GCAAAAGCCGCA;-;AAAGCCGCAGCA;-;AAGCCGCAGCAA;A;G|-;GCAAAAGCCGCA;-;AAAGCCGCAGCA;-;AAGCCGCAGCAA|-;GCAAAAGCCGCA;-;AAAGCCGCAGCA;-;AAGCCGCAGCAA	deletion;deletion;deletion;single|deletion;deletion;deletion|deletion;deletion;deletion
chr1	153791301	DEL	0	-2	0	NA00001	1	!	0	!	0	0.5	T|G	exonic|exonic	indel-frameshift|indel-frameshift	CAG|CAG	!|!	Q|Q	!|!	2|1	188|188	-|-	uc001fdb.4|uc001fdb.4	NM_020699|NM_020699	Q8WXI9|Q8WXI9	P66B_HUMAN|P66B_HUMAN	NP_065750|NP_065750	Homo sapiens GATA zinc finger domain containing 2B (GATAD2B), mRNA.|Homo sapiens GATA zinc finger domain containing 2B (GATAD2B), mRNA.	!|!	NM_020699|NM_020699	GATAD2B|GATAD2B	NM_020699|NM_020699	GATAD2B|GATAD2B	!|!	!|!	!|!	!|!	!|!	!|!	!|!	!|!	!|!	1|1	8.02|9.85	32;27.1;25.3|39;27.2;29.9	!|!	!|!	!|!	!|!
chr11	62457852	SNP	0	A	2	NA00001	1	!	0	!	0	0.5	C	ncRNA;ncRNA;ncRNA;exonic;exonic;exonic;exonic;UTR3	!;!;!;nonSynonymous;nonSynonymous;nonSynonymous;nonSynonymous;!	!;!;!;TGC;TGC;TGC;TGC;!	!;!;!;TTC;TTC;TTC;TTC;!	!;!;!;C;C;C;C;!	!;!;!;F;F;F;F;!	!;!;!;2;2;2;2;!	!;!;!;459;459;395;395;!	-;-;-;-;-;-;-;-	!;!;!;uc001nut.4;uc001nur.4;uc001nup.3;uc009yod.3;uc009yoc.2	!;!;!;NR_037949;NM_001122955;NM_032667;NR_037948;NM_001130702	!;!;!;J3KQ12;G3XAE4;Q96G97;G3XAE4;Q96G97-3	!;!;!;J3KQ12_HUMAN;G3XAE4_HUMAN;BSCL2_HUMAN;G3XAE4_HUMAN;Q96G97-3	!;!;!;NP_001116427;NP_116056;NP_116056;NP_116056;NP_001124174	!;!;!;Homo sapiens Berardinelli-Seip congenital lipodystrophy 2 (seipin) (BSCL2), transcript variant 5, non-coding RNA.;Homo sapiens Berardinelli-Seip congenital lipodystrophy 2 (seipin) (BSCL2), transcript variant 1, mRNA.;Homo sapiens Berardinelli-Seip congenital lipodystrophy 2 (seipin) (BSCL2), transcript variant 2, mRNA.;Homo sapiens Berardinelli-Seip congenital lipodystrophy 2 (seipin) (BSC…	!;!;!;!;!;!;!;!	NR_037948;NR_037949;NR_037946;NM_001122955;NM_001122955;NM_032667;NM_032667;NM_001130702	BSCL2;BSCL2;HNRNPUL2-BSCL2;BSCL2;BSCL2;BSCL2;BSCL2;BSCL2	NR_037948;NR_037949;NR_037946;NM_001122955;NM_001122955;NM_032667;NM_032667;NM_001130702	BSCL2;BSCL2;HNRNPUL2-BSCL2;BSCL2;BSCL2;BSCL2;BSCL2;BSCL2	!	!	!	!	!	!	!	!	!	1	3.66	34	rs779154593;rs775890636	+;+	-;GGAACTAGAGCAGGTGGGGCGCTGTC;C;T	deletion;single
chr12	11023080	SNP	0	A	2	NA00001	1	!	0	!	0	0.5	C	intronic	!	!	!	!	!	!	!	-	uc001qzb.4	NR_037918	!	!	!	Homo sapiens PRH1-PRR4 readthrough (PRH1-PRR4), non-coding RNA.	!	NR_037918	PRH1-PRR4	NR_037918	PRH1-PRR4	!	!	!	!	!	!	!	!	!	0.13	0.19	3.52	!	!	!	!
chr11	108178710	INS	0	#NAME?	0	NA00001	1	!	0	!	0	0.5	A|G	exonic;exonic;exonic;exonic|exonic;exonic;exonic;exonic	indel-frameshift;indel-frameshift;indel-frameshift;indel-frameshift|indel-frameshift;indel-frameshift;indel-frameshift;indel-frameshift	AGA;AGA;AGA;AGA|AGA;AGA;AGA;AGA	!;!;!;!|!;!;!;!	R;R;R;R|R;R;R;R	!;!;!;!|!;!;!;!	1;1;1;1|2;2;2;2	1921;1921;1921;1921|1921;1921;1921;1921	+;+;+;+|+;+;+;+	uc001pkb.1;uc009yxr.1;uc001pke.2;uc001pkg.1|uc001pkb.1;uc009yxr.1;uc001pke.2;uc001pkg.1	NM_000051;U33841;BC137169;CR749436|NM_000051;U33841;BC137169;CR749436	Q13315;Q13315;Q13315;Q68DE6|Q13315;Q13315;Q13315;Q68DE6	ATM_HUMAN;ATM_HUMAN;ATM_HUMAN;Q68DE6_HUMAN|ATM_HUMAN;ATM_HUMAN;ATM_HUMAN;Q68DE6_HUMAN	NP_000042;NP_000042;NP_000042;NP_000042|NP_000042;NP_000042;NP_000042;NP_000042	Homo sapiens ataxia telangiectasia mutated (ATM), mRNA.;Homo sapiens ataxia telangiectasia mutated (ATM), mRNA.;Homo sapiens ataxia telangiectasia mutated (ATM), mRNA.;Homo sapiens ataxia telangiectasia mutated (ATM), mRNA.|Homo sapiens ataxia telangiectasia mutated (ATM), mRNA.;Homo sapiens ataxia telangiectasia mutated (ATM), mRNA.;Homo sapiens ataxia telangiectasia mutated (ATM), mRNA.;Homo sa…	!;!;!;!|!;!;!;!	NM_000051;NM_000051;NM_000051;NM_000051|NM_000051;NM_000051;NM_000051;NM_000051	ATM;ATM;ATM;ATM|ATM;ATM;ATM;ATM	NM_000051;NM_000051;NM_000051;NM_000051|NM_000051;NM_000051;NM_000051;NM_000051	ATM;ATM;ATM;ATM|ATM;ATM;ATM;ATM	186124;222008;222009;248507;259261;259262;397550;397742;397743;397872;397993;397994;398001;398003;398093;398108;398116|186124;222008;222009;248507;259261;259262;397550;397742;397743;397872;397993;397994;398001;398003;398093;398108;398116	Ataxia-telangiectasia syndrome;Ataxia-telangiectasia syndrome;Ataxia-telangiectasia syndrome;Ataxia-telangiectasia syndrome;Ataxia-telangiectasia syndrome;Ataxia-telangiectasia syndrome;Ataxia-telangiectasia syndrome;Ataxia-telangiectasia syndrome;Ataxia-telangiectasia syndrome;Ataxia-telangiectasia syndrome;Ataxia-telangiectasia syndrome;Ataxia-telangiectasia syndrome;Ataxia-telangiectasia syndr…	Pathogenic;Uncertain significance;Pathogenic;Likely pathogenic;Pathogenic;Likely pathogenic;Pathogenic;Pathogenic;Likely pathogenic;Likely pathogenic;Pathogenic;Pathogenic;Pathogenic;Likely pathogenic;Likely pathogenic;Pathogenic;Pathogenic|Pathogenic;Uncertain significance;Pathogenic;Likely pathogenic;Pathogenic;Likely pathogenic;Pathogenic;Pathogenic;Likely pathogenic;Likely pathogenic;Pathogen…	deletion;duplication;deletion;duplication;deletion;duplication;deletion;deletion;deletion;deletion;deletion;deletion;deletion;deletion;deletion;deletion;deletion|deletion;duplication;deletion;duplication;deletion;duplication;deletion;deletion;deletion;deletion;deletion;deletion;deletion;deletion;deletion;deletion;deletion	germline;germline;germline;germline;germline;germline;germline;germline;germline;germline;germline;germline;germline;germline;germline;germline;germline|germline;germline;germline;germline;germline;germline;germline;germline;germline;germline;germline;germline;germline;germline;germline;germline;germline	1;1;1;1;1;1;1;1;1;1;1;1;1;1;1;1;1|1;1;1;1;1;1;1;1;1;1;1;1;1;1;1;1;1	criteria provided, single submitter;criteria provided, single submitter;criteria provided, single submitter;criteria provided, single submitter;criteria provided, single submitter;criteria provided, single submitter;criteria provided, single submitter;criteria provided, single submitter;criteria provided, single submitter;criteria provided, single submitter;criteria provided, single submitter;cri…	108235809;108098351;108151722;108137898;108235809;108235809;108093559;108160329;108163346;108141928;108114680;108168014;108196037;108198372;108122739;108151722;108213949|108235809;108098351;108151722;108137898;108235809;108235809;108093559;108160329;108163346;108141928;108114680;108168014;108196037;108198372;108122739;108151722;108213949	108236236;108158442;108236236;108225601;108236235;108236235;108239826;108160528;108170612;108141996;108239826;108206688;108239826;108202284;108122849;108160528;108239826|108236236;108158442;108236236;108225601;108236235;108236235;108239826;108160528;108170612;108141996;108239826;108206688;108239826;108202284;108122849;108160528;108239826	1|1	4.40|6.07	12.1;26.7;43|22.6;23.7;25.1	!|!	!|!	!|!	!|!
chr11	111735981	SNP	0	A	1	NA00001	1	!	0	!	0	0.5	G	intronic;intronic;intronic;intronic;intronic;intronic;intronic	!	!	!	!	!	!	!	-;-;-;-;-;-;-	uc001ply.3;uc010rwo.2;uc010rwn.2;uc009yyh.1;uc021qqm.1;uc001plz.3;uc021qql.1	NM_001077692;AK302630;AK298811;AK308025;NM_024740;NM_001077691;NM_001077690	Q9H6U8;Q9H6U8;Q9H6U8;Q9H6U8;Q9H6U8-3;Q9H6U8-4;Q9H6U8	ALG9_HUMAN;ALG9_HUMAN;ALG9_HUMAN;ALG9_HUMAN;Q9H6U8-3;Q9H6U8-4;ALG9_HUMAN	NP_001071160;NP_001071160;NP_001071160;NP_001071160;NP_079016;NP_001071159;NP_001071158	Homo sapiens ALG9, alpha-1,2-mannosyltransferase (ALG9), transcript variant 4, mRNA.;Homo sapiens ALG9, alpha-1,2-mannosyltransferase (ALG9), transcript variant 2, mRNA.;Homo sapiens ALG9, alpha-1,2-mannosyltransferase (ALG9), transcript variant 2, mRNA.;Homo sapiens ALG9, alpha-1,2-mannosyltransferase (ALG9), transcript variant 2, mRNA.;Homo sapiens ALG9, alpha-1,2-mannosyltransferase (ALG9), tr…	!;!;!;!;!;!;!	NM_001077692;NM_001077692;NM_001077692;NM_001077692;NM_024740;NM_001077691;NM_001077690	ALG9;ALG9;ALG9;ALG9;ALG9;ALG9;ALG9	NM_001077692;NM_001077692;NM_001077692;NM_001077692;NM_024740;NM_001077691;NM_001077690	ALG9;ALG9;ALG9;ALG9;ALG9;ALG9;ALG9	223210	Ductal breast carcinoma	Uncertain significance	copy number gain	somatic	1	no assertion criteria provided	111735939	111784393	1	0.66	13.5	rs45574638	+	A;G	single
chr12	22018713	DEL	0	-1	0	NA00001	1	!	0	!	0	0.5	C	intronic;intronic	!	!	!	!	!	!	!	-;-	uc001rfh.3;uc001rfi.1	NM_020297;NM_005691	O60706-2;O60706	O60706-2;ABCC9_HUMAN	NP_064693;NP_005682	Homo sapiens ATP-binding cassette, sub-family C (CFTR/MRP), member 9 (ABCC9), transcript variant SUR2B, mRNA.;Homo sapiens ATP-binding cassette, sub-family C (CFTR/MRP), member 9 (ABCC9), transcript variant SUR2A, mRNA.	!;!	NM_020297;NM_005691	ABCC9;ABCC9	NM_020297;NM_005691	ABCC9;ABCC9	!	!	!	!	!	!	!	!	!	0	-0.45	5.33;3.72;4.80	!	!	!	!
chr12	52912946	SNP	0	C	1	NA00001	1	!	0	!	0	0.5	T	spliceAcceptor;spliceAcceptor	!	!	!	!	!	!	!	-;-	uc001san.3;uc009zmh.3	NM_000424;AK310827	P13647;P13647	K2C5_HUMAN;K2C5_HUMAN	NP_000415;NP_000415	Homo sapiens keratin 5 (KRT5), mRNA.;Homo sapiens keratin 5 (KRT5), mRNA.	!;!	NM_000424;NM_000424	KRT5;KRT5	NM_000424;NM_000424	KRT5;KRT5	!	!	!	!	!	!	!	!	!	1	7.87	24.1	!	!	!	!
chr12	103311124	SNP	0	C	1	NA00001	1	!	0	!	0	0.5	T	UTR5;UTR5	!	!	!	!	!	!	!	-;-	uc001tjq.1;uc010swc.1	NM_000277;AK298419	P00439;B4DPN2	PH4H_HUMAN;B4DPN2_HUMAN	NP_000268;NP_000268	Homo sapiens phenylalanine hydroxylase (PAH), mRNA.;Homo sapiens phenylalanine hydroxylase (PAH), mRNA.	!;!	NM_000277;NM_000277	PAH;PAH	NM_000277;NM_000277	PAH;PAH	15677;15624;108198;108417	Hyperphenylalaninemia, non-pku;Phenylketonuria;not provided;not provided;not provided	Pathogenic;Pathogenic;not provided;not provided	deletion;indel;deletion;deletion	germline;germline;not provided;not provided	1;2;1;1	no assertion criteria provided;no assertion criteria provided;no assertion provided;no assertion provided	103311316;103287046;103311316;103260374	103315074;103293645;103315082;103260441	0.01	0.2	6.37	!	!	!	!
chr12	103234293	DEL	0	-1	0	NA00001	1	!	0	!	0	0.5	C	exonic;exonic	indel-frameshift;indel-frameshift	AGG;AGG	!;!	R;R	!;!	3;3	400;400	-;-	uc001tjq.1;uc010swc.1	NM_000277;AK298419	P00439;B4DPN2	PH4H_HUMAN;B4DPN2_HUMAN	NP_000268;NP_000268	Homo sapiens phenylalanine hydroxylase (PAH), mRNA.;Homo sapiens phenylalanine hydroxylase (PAH), mRNA.	!;!	NM_000277;NM_000277	PAH;PAH	NM_000277;NM_000277	PAH;PAH	15677;15624;108198;108417	Hyperphenylalaninemia, non-pku;Phenylketonuria;not provided;not provided;not provided	Pathogenic;Pathogenic;not provided;not provided	deletion;indel;deletion;deletion	germline;germline;not provided;not provided	1;2;1;1	no assertion criteria provided;no assertion criteria provided;no assertion provided;no assertion provided	103311316;103287046;103311316;103260374	103315074;103293645;103315082;103260441	1	1.32	24.7;24.2;15.4	!	!	!	!
chr12	103234293	DEL	0	-1	0	!	0	NA00001	1	!	0	1	C	exonic;exonic	indel-frameshift;indel-frameshift	AGG;AGG	!;!	R;R	!;!	3;3	400;400	-;-	uc001tjq.1;uc010swc.1	NM_000277;AK298419	P00439;B4DPN2	PH4H_HUMAN;B4DPN2_HUMAN	NP_000268;NP_000268	Homo sapiens phenylalanine hydroxylase (PAH), mRNA.;Homo sapiens phenylalanine hydroxylase (PAH), mRNA.	!;!	NM_000277;NM_000277	PAH;PAH	NM_000277;NM_000277	PAH;PAH	15677;15624;108198;108417	Hyperphenylalaninemia, non-pku;Phenylketonuria;not provided;not provided;not provided	Pathogenic;Pathogenic;not provided;not provided	deletion;indel;deletion;deletion	germline;germline;not provided;not provided	1;2;1;1	no assertion criteria provided;no assertion criteria provided;no assertion provided;no assertion provided	103311316;103287046;103311316;103260374	103315074;103293645;103315082;103260441	1	1.32	24.7;24.2;15.4	!	!	!	!
chr12	111064166	SNP	0	A	1	!	0	NA00001	1	!	0	1	G	spliceAcceptor;spliceAcceptor;spliceAcceptor;spliceAcceptor;spliceAcceptor;spliceAcceptor;spliceAcceptor;spliceAcceptor;spliceAcceptor;spliceAcceptor	!	!	!	!	!	!	!	+;+;+;+;+;+;+;+;+;+	!;uc009zvs.3;uc001trn.4;uc001trj.2;uc001trm.3;!;!;uc001trp.4;uc010syb.2;!	!;NM_001082537;NM_001082538;NM_001173975;NM_001173976;!;!;NM_024549;AK295514;!	!;Q2MV58;Q2MV58-2;Q2MV58-4;Q2MV58-5;!;!;Q2MV58-3;B4DIB9;!	!;TECT1_HUMAN;Q2MV58-2;Q2MV58-4;Q2MV58-5;!;!;Q2MV58-3;B4DIB9_HUMAN;!	!;NP_001076006;NP_001076007;NP_001167446;NP_001167447;!;!;NP_078825;NP_078825;!	!;Homo sapiens tectonic family member 1 (TCTN1), transcript variant 2, mRNA.;Homo sapiens tectonic family member 1 (TCTN1), transcript variant 1, mRNA.;Homo sapiens tectonic family member 1 (TCTN1), transcript variant 4, mRNA.;Homo sapiens tectonic family member 1 (TCTN1), transcript variant 5, mRNA.;!;!;Homo sapiens tectonic family member 1 (TCTN1), transcript variant 3, mRNA.;Homo sapiens tecto…	!;!;!;!;!;!;!;!;!;!	NM_001319682;NM_001082537;NM_001082538;NM_001173975;NM_001173976;NM_001319680;NM_001319681;NM_024549;NM_024549;NR_135088	TCTN1;TCTN1;TCTN1;TCTN1;TCTN1;TCTN1;TCTN1;TCTN1;TCTN1;TCTN1	NM_001319682;NM_001082537;NM_001082538;NM_001173975;NM_001173976;NM_001319680;NM_001319681;NM_024549;NM_024549;NR_135088	TCTN1;TCTN1;TCTN1;TCTN1;TCTN1;TCTN1;TCTN1;TCTN1;TCTN1;TCTN1	!	!	!	!	!	!	!	!	!	1	6.24	25.6	!	!	!	!
chr13	31789170	DEL	0	-1	0	NA00001	1	!	0	!	0	0.5	T	intronic	!	!	!	!	!	!	!	+	uc010aaz.3	NM_194318	Q6Y288	B3GLT_HUMAN	NP_919299	Homo sapiens beta 1,3-galactosyltransferase-like (B3GALTL), mRNA.	!	NM_194318	B3GLCT	NM_194318	B3GLCT	155601;381541	-;-	Likely benign;Likely benign	copy number gain;copy number gain	not provided;not provided	1;1	no assertion criteria provided;no assertion criteria provided	31729646;31729646	31858813;31835742	0.01	-0.23	8.07;5.65;6.33	rs35344913;rs762801119;rs775395235;rs796327880;rs776973749	+;+;+;+;+	-;T;-;TTTT;-;TTT;-;TT;-;T	deletion;deletion;deletion;deletion;insertion
chr12	123738431	DEL	0	-1	0	NA00001	1	!	0	!	0	0.5	A	exonic;exonic;exonic	indel-frameshift;indel-frameshift;indel-frameshift	CCA;CCA;CCA	!;!;!	P;P;P	!;!;!	3;3;3	70;70;70	+;+;+	uc001uen.3;uc021rft.1;uc010tan.2	NM_152269;NM_001194995;NM_001143905	Q9H3J6;Q9H3J6;Q9H3J6	CL065_HUMAN;CL065_HUMAN;CL065_HUMAN	NP_689482;NP_689482;NP_689482	Homo sapiens chromosome 12 open reading frame 65 (C12orf65), transcript variant 1, mRNA.;Homo sapiens chromosome 12 open reading frame 65 (C12orf65), transcript variant 3, mRNA.;Homo sapiens chromosome 12 open reading frame 65 (C12orf65), transcript variant 2, mRNA.	!;!;!	NM_152269;NM_001194995;NM_001143905	C12orf65;C12orf65;C12orf65	NM_152269;NM_001194995;NM_001143905	C12orf65;C12orf65;C12orf65	!	!	!	!	!	!	!	!	!	0	-3.33	4.20;8.99;4.17	rs576462794	+	-;A	deletion
chr14	62187287	SNP	0	A	1	NA00001	1	!	0	!	0	0.5	G	exonic;exonic;exonic;exonic;intronic	nonSynonymous;nonSynonymous;nonSynonymous;nonSynonymous;!	GCT;GCT;GCT;GCT;!	ACT;ACT;ACT;ACT;!	A;A;A;A;!	T;T;T;T;!	1;1;1;1;!	75;75;75;99;!	+;+;+;+;-	uc001xfr.2;uc001xfq.2;uc001xfs.2;uc021rua.1;!	NM_181054;NM_001530;BX648795;NM_001243084;!	Q16665;Q16665;A8MYV6;C0LZJ3;!	HIF1A_HUMAN;HIF1A_HUMAN;A8MYV6_HUMAN;C0LZJ3_HUMAN;!	NP_851397;NP_001521;NP_001521;NP_001230013;!	Homo sapiens hypoxia inducible factor 1, alpha subunit (basic helix-loop-helix transcription factor) (HIF1A), transcript variant 2, mRNA.;Homo sapiens hypoxia inducible factor 1, alpha subunit (basic helix-loop-helix transcription factor) (HIF1A), transcript variant 1, mRNA.;Homo sapiens hypoxia inducible factor 1, alpha subunit (basic helix-loop-helix transcription factor) (HIF1A), transcript va…	!;!;!;!;!	NM_181054;NM_001530;NM_001530;NM_001243084;NR_144368	HIF1A;HIF1A;HIF1A;HIF1A;LOC105370526	NM_181054;NM_001530;NM_001530;NM_001243084;NR_144368	HIF1A;HIF1A;HIF1A;HIF1A;LOC105370526	!	!	!	!	!	!	!	!	!	1	2.39	18.4	!	!	!	!
chr14	63174827	SNP	0	A	2	NA00001	1	!	0	!	0	0.5	C	exonic;UTR3;UTR3	nonSynonymous;!;!	GGT;!;!	GTT;!;!	G;!;!	V;!;!	2;!;!	789;!;!	-;-;-	uc001xfx.3;uc001xfy.3;uc001xga.3	NM_139318;NM_172375;BC043409	Q8NCM2;Q8NCM2-2;Q86XI1	KCNH5_HUMAN;Q8NCM2-2;Q86XI1_HUMAN	NP_647479;NP_758963;NP_758963	Homo sapiens potassium voltage-gated channel, subfamily H (eag-related), member 5 (KCNH5), transcript variant 1, mRNA.;Homo sapiens potassium voltage-gated channel, subfamily H (eag-related), member 5 (KCNH5), transcript variant 3, mRNA.;Homo sapiens potassium voltage-gated channel, subfamily H (eag-related), member 5 (KCNH5), transcript variant 2, mRNA.	!;!;!	NM_139318;NM_172375;NM_172375	KCNH5;KCNH5;KCNH5	NM_139318;NM_172375;NM_172375	KCNH5;KCNH5;KCNH5	165247	-	Uncertain significance	copy number loss	not provided	1	no assertion criteria provided	63315093	63560839	0.01	1.5	19.6	rs767520778	+	A;C;T	single
chr14	62188231	MNP	0	G	2	NA00001	1	!	0	!	0	0.5	T	exonic;exonic;exonic;exonic;intronic	nonSynonymous;nonSynonymous;nonSynonymous;nonSynonymous;!	GAT;GAT;GAT;GAT;!	GAG;GAG;GAG;GAG;!	D;D;D;D;!	E;E;E;E;!	3;3;3;3;!	77;77;77;101;!	+;+;+;+;-	uc001xfr.2;uc001xfq.2;uc001xfs.2;uc021rua.1;!	NM_181054;NM_001530;BX648795;NM_001243084;!	Q16665;Q16665;A8MYV6;C0LZJ3;!	HIF1A_HUMAN;HIF1A_HUMAN;A8MYV6_HUMAN;C0LZJ3_HUMAN;!	NP_851397;NP_001521;NP_001521;NP_001230013;!	Homo sapiens hypoxia inducible factor 1, alpha subunit (basic helix-loop-helix transcription factor) (HIF1A), transcript variant 2, mRNA.;Homo sapiens hypoxia inducible factor 1, alpha subunit (basic helix-loop-helix transcription factor) (HIF1A), transcript variant 1, mRNA.;Homo sapiens hypoxia inducible factor 1, alpha subunit (basic helix-loop-helix transcription factor) (HIF1A), transcript va…	!;!;!;!;!	NM_181054;NM_001530;NM_001530;NM_001243084;NR_144368	HIF1A;HIF1A;HIF1A;HIF1A;LOC105370526	NM_181054;NM_001530;NM_001530;NM_001243084;NR_144368	HIF1A;HIF1A;HIF1A;HIF1A;LOC105370526	!	!	!	!	!	!	!	!	!	0.99	0.58	2.79	!	!	!	!
chr15	42680001	DEL	0	-1	0	NA00001	1	!	0	!	0	0.5	A	exonic;exonic;exonic;exonic;exonic;exonic	indel-frameshift;indel-frameshift;indel-frameshift;indel-frameshift;indel-frameshift;indel-frameshift	CCA;CCA;CCA;CCA;CCA;CCA	!;!;!;!;!;!	P;P;P;P;P;P	!;!;!;!;!;!	3;3;3;3;3;3	183;183;183;183;183;183	+;+;+;+;+;+	uc001zpo.1;uc001zpl.1;uc001zpp.1;uc001zpn.1;uc010udf.1;uc010udg.1	NM_024344;AB117940;NM_173087;NM_000070;EU791850;EU791851	P20807-3;P20807-3;P20807-2;P20807;C6EVS3;C6EVS4	P20807-3;P20807-3;P20807-2;CAN3_HUMAN;C6EVS3_HUMAN;C6EVS4_HUMAN	NP_077320;NP_077320;NP_775110;NP_000061;NP_000061;NP_000061	Homo sapiens calpain 3, (p94) (CAPN3), transcript variant 2, mRNA.;Homo sapiens calpain 3, (p94) (CAPN3), transcript variant 2, mRNA.;Homo sapiens calpain 3, (p94) (CAPN3), transcript variant 3, mRNA.;Homo sapiens calpain 3, (p94) (CAPN3), transcript variant 1, mRNA.;Homo sapiens calpain 3, (p94) (CAPN3), transcript variant 1, mRNA.;Homo sapiens calpain 3, (p94) (CAPN3), transcript variant 1, mRN…	!;!;!;!;!;!	NM_024344;NM_024344;NM_173087;NM_000070;NM_000070;NM_000070	CAPN3;CAPN3;CAPN3;CAPN3;CAPN3;CAPN3	NM_024344;NM_024344;NM_173087;NM_000070;NM_000070;NM_000070	CAPN3;CAPN3;CAPN3;CAPN3;CAPN3;CAPN3	!	!	!	!	!	!	!	!	!	0.01	-0.93	13.2;14.4;14.1	rs762960425	+	-;A	deletion
chr14	62188232	MNP	0	A	2	NA00001	1	!	0	!	0	0.5	T	exonic;exonic;exonic;exonic;intronic	nonSynonymous;nonSynonymous;nonSynonymous;nonSynonymous;!	TTG;TTG;TTG;TTG;!	ATG;ATG;ATG;ATG;!	L;L;L;L;!	M;M;M;M;!	1;1;1;1;!	78;78;78;102;!	+;+;+;+;-	uc001xfr.2;uc001xfq.2;uc001xfs.2;uc021rua.1;!	NM_181054;NM_001530;BX648795;NM_001243084;!	Q16665;Q16665;A8MYV6;C0LZJ3;!	HIF1A_HUMAN;HIF1A_HUMAN;A8MYV6_HUMAN;C0LZJ3_HUMAN;!	NP_851397;NP_001521;NP_001521;NP_001230013;!	Homo sapiens hypoxia inducible factor 1, alpha subunit (basic helix-loop-helix transcription factor) (HIF1A), transcript variant 2, mRNA.;Homo sapiens hypoxia inducible factor 1, alpha subunit (basic helix-loop-helix transcription factor) (HIF1A), transcript variant 1, mRNA.;Homo sapiens hypoxia inducible factor 1, alpha subunit (basic helix-loop-helix transcription factor) (HIF1A), transcript va…	!;!;!;!;!	NM_181054;NM_001530;NM_001530;NM_001243084;NR_144368	HIF1A;HIF1A;HIF1A;HIF1A;LOC105370526	NM_181054;NM_001530;NM_001530;NM_001243084;NR_144368	HIF1A;HIF1A;HIF1A;HIF1A;LOC105370526	!	!	!	!	!	!	!	!	!	0.99	0.46	12.2	!	!	!	!
chr15	42680000	INS	0	#NAME?	0	NA00001	1	!	0	!	0	0.5	C|A	exonic;exonic;exonic;exonic;exonic;exonic|exonic;exonic;exonic;exonic;exonic;exonic	indel-frameshift;indel-frameshift;indel-frameshift;indel-frameshift;indel-frameshift;indel-frameshift|indel-frameshift;indel-frameshift;indel-frameshift;indel-frameshift;indel-frameshift;indel-frameshift	CCA;CCA;CCA;CCA;CCA;CCA|CCA;CCA;CCA;CCA;CCA;CCA	!;!;!;!;!;!|!;!;!;!;!;!	P;P;P;P;P;P|P;P;P;P;P;P	!;!;!;!;!;!|!;!;!;!;!;!	2;2;2;2;2;2|3;3;3;3;3;3	183;183;183;183;183;183|183;183;183;183;183;183	+;+;+;+;+;+|+;+;+;+;+;+	uc001zpo.1;uc001zpl.1;uc001zpp.1;uc001zpn.1;uc010udf.1;uc010udg.1|uc001zpo.1;uc001zpl.1;uc001zpp.1;uc001zpn.1;uc010udf.1;uc010udg.1	NM_024344;AB117940;NM_173087;NM_000070;EU791850;EU791851|NM_024344;AB117940;NM_173087;NM_000070;EU791850;EU791851	P20807-3;P20807-3;P20807-2;P20807;C6EVS3;C6EVS4|P20807-3;P20807-3;P20807-2;P20807;C6EVS3;C6EVS4	P20807-3;P20807-3;P20807-2;CAN3_HUMAN;C6EVS3_HUMAN;C6EVS4_HUMAN|P20807-3;P20807-3;P20807-2;CAN3_HUMAN;C6EVS3_HUMAN;C6EVS4_HUMAN	NP_077320;NP_077320;NP_775110;NP_000061;NP_000061;NP_000061|NP_077320;NP_077320;NP_775110;NP_000061;NP_000061;NP_000061	Homo sapiens calpain 3, (p94) (CAPN3), transcript variant 2, mRNA.;Homo sapiens calpain 3, (p94) (CAPN3), transcript variant 2, mRNA.;Homo sapiens calpain 3, (p94) (CAPN3), transcript variant 3, mRNA.;Homo sapiens calpain 3, (p94) (CAPN3), transcript variant 1, mRNA.;Homo sapiens calpain 3, (p94) (CAPN3), transcript variant 1, mRNA.;Homo sapiens calpain 3, (p94) (CAPN3), transcript variant 1, mRN…	!;!;!;!;!;!|!;!;!;!;!;!	NM_024344;NM_024344;NM_173087;NM_000070;NM_000070;NM_000070|NM_024344;NM_024344;NM_173087;NM_000070;NM_000070;NM_000070	CAPN3;CAPN3;CAPN3;CAPN3;CAPN3;CAPN3|CAPN3;CAPN3;CAPN3;CAPN3;CAPN3;CAPN3	NM_024344;NM_024344;NM_173087;NM_000070;NM_000070;NM_000070|NM_024344;NM_024344;NM_173087;NM_000070;NM_000070;NM_000070	CAPN3;CAPN3;CAPN3;CAPN3;CAPN3;CAPN3|CAPN3;CAPN3;CAPN3;CAPN3;CAPN3;CAPN3	!|!	!|!	!|!	!|!	!|!	!|!	!|!	!|!	!|!	1|0.01	7.80|-0.93	29.7;27.7;32|13.2;14.4;14.1	!|rs762960425	!|+	!|-;A	!|deletion
chr15	42703179	INS	0	#NAME?	0	NA00001	1	!	0	!	0	0.5	T|A	exonic;exonic;exonic;exonic;exonic;exonic;exonic;exonic;exonic;exonic;exonic;exonic|exonic;exonic;exonic;exonic;exonic;exonic;exonic;exonic;exonic;exonic;exonic;exonic	indel-nonFrameshift;indel-nonFrameshift;indel-nonFrameshift;indel-nonFrameshift;indel-nonFrameshift;indel-nonFrameshift;indel-nonFrameshift;indel-nonFrameshift;indel-nonFrameshift;indel-nonFrameshift;indel-nonFrameshift;indel-nonFrameshift|indel-nonFrameshift;indel-nonFrameshift;indel-nonFrameshift;indel-nonFrameshift;indel-nonFrameshift;indel-nonFrameshift;indel-nonFrameshift;indel-nonFrameshift…	GTT;GTT;GTT;GTT;GTT;GTT;GTT;GTT;GTT;GTT;GTT;GTT|AGG;AGG;AGG;AGG;AGG;AGG;AGG;AGG;AGG;AGG;AGG;AGG	!;!;!;!;!;!;!;!;!;!;!;!|!;!;!;!;!;!;!;!;!;!;!;!	V;V;V;V;V;V;V;V;V;V;V;V|R;R;R;R;R;R;R;R;R;R;R;R	!;!;!;!;!;!;!;!;!;!;!;!|!;!;!;!;!;!;!;!;!;!;!;!	3;3;3;3;3;3;3;3;3;3;3;3|1;1;1;1;1;1;1;1;1;1;1;1	781;781;695;787;787;787;275;275;122;122;122;122|782;782;696;788;788;788;276;276;123;123;123;123	+;+;+;+;+;+;+;+;+;+;+;+|+;+;+;+;+;+;+;+;+;+;+;+	uc001zpo.1;uc001zpl.1;uc001zpp.1;uc001zpn.1;uc010udf.1;uc010udg.1;uc001zpq.1;uc001zpk.1;uc001zpt.1;uc001zps.1;uc001zpr.1;uc010bcv.1|uc001zpo.1;uc001zpl.1;uc001zpp.1;uc001zpn.1;uc010udf.1;uc010udg.1;uc001zpq.1;uc001zpk.1;uc001zpt.1;uc001zps.1;uc001zpr.1;uc010bcv.1	NM_024344;AB117940;NM_173087;NM_000070;EU791850;EU791851;NM_173088;AB117942;NM_173089;NM_173090;BC107791;BC100783|NM_024344;AB117940;NM_173087;NM_000070;EU791850;EU791851;NM_173088;AB117942;NM_173089;NM_173090;BC107791;BC100783	P20807-3;P20807-3;P20807-2;P20807;C6EVS3;C6EVS4;P20807-4;P20807-3;P20807-5;P20807-5;P20807-5;A4FTZ9|P20807-3;P20807-3;P20807-2;P20807;C6EVS3;C6EVS4;P20807-4;P20807-3;P20807-5;P20807-5;P20807-5;A4FTZ9	P20807-3;P20807-3;P20807-2;CAN3_HUMAN;C6EVS3_HUMAN;C6EVS4_HUMAN;P20807-4;P20807-3;P20807-5;P20807-5;P20807-5;A4FTZ9_HUMAN|P20807-3;P20807-3;P20807-2;CAN3_HUMAN;C6EVS3_HUMAN;C6EVS4_HUMAN;P20807-4;P20807-3;P20807-5;P20807-5;P20807-5;A4FTZ9_HUMAN	NP_077320;NP_077320;NP_775110;NP_000061;NP_000061;NP_000061;NP_775113;NP_775111;NP_775113;NP_775113;NP_775113;NP_775113|NP_077320;NP_077320;NP_775110;NP_000061;NP_000061;NP_000061;NP_775113;NP_775111;NP_775113;NP_775113;NP_775113;NP_775113	Homo sapiens calpain 3, (p94) (CAPN3), transcript variant 2, mRNA.;Homo sapiens calpain 3, (p94) (CAPN3), transcript variant 2, mRNA.;Homo sapiens calpain 3, (p94) (CAPN3), transcript variant 3, mRNA.;Homo sapiens calpain 3, (p94) (CAPN3), transcript variant 1, mRNA.;Homo sapiens calpain 3, (p94) (CAPN3), transcript variant 1, mRNA.;Homo sapiens calpain 3, (p94) (CAPN3), transcript variant 1, mRN…	!;!;!;!;!;!;!;!;!;!;!;!|!;!;!;!;!;!;!;!;!;!;!;!	NM_024344;NM_024344;NM_173087;NM_000070;NM_000070;NM_000070;NM_173088;NM_173088;NM_173089;NM_173090;NM_173090;NM_173090|NM_024344;NM_024344;NM_173087;NM_000070;NM_000070;NM_000070;NM_173088;NM_173088;NM_173089;NM_173090;NM_173090;NM_173090	CAPN3;CAPN3;CAPN3;CAPN3;CAPN3;CAPN3;CAPN3;CAPN3;CAPN3;CAPN3;CAPN3;CAPN3|CAPN3;CAPN3;CAPN3;CAPN3;CAPN3;CAPN3;CAPN3;CAPN3;CAPN3;CAPN3;CAPN3;CAPN3	NM_024344;NM_024344;NM_173087;NM_000070;NM_000070;NM_000070;NM_173088;NM_173088;NM_173089;NM_173090;NM_173090;NM_173090|NM_024344;NM_024344;NM_173087;NM_000070;NM_000070;NM_000070;NM_173088;NM_173088;NM_173089;NM_173090;NM_173090;NM_173090	CAPN3;CAPN3;CAPN3;CAPN3;CAPN3;CAPN3;CAPN3;CAPN3;CAPN3;CAPN3;CAPN3;CAPN3|CAPN3;CAPN3;CAPN3;CAPN3;CAPN3;CAPN3;CAPN3;CAPN3;CAPN3;CAPN3;CAPN3;CAPN3	!|!	!|!	!|!	!|!	!|!	!|!	!|!	!|!	!|!	1.00|1.00	0.76|0.71	17.5;15.2;16.4|15.1;28.5;32	!|rs760891133;rs761897806	!|+;+	!|A;T;-;TC	!|single;insertion
chr15	48782203	SNP	0	T	1	NA00001	1	!	0	!	0	0.5	C	exonic	nonSynonymous	CGC	CAC	R	H	2	976	-	uc001zwx.2	NM_000138	P35555	FBN1_HUMAN	NP_000129	Homo sapiens fibrillin 1 (FBN1), mRNA.	!	NM_000138	FBN1	NM_000138	FBN1	153953;175772;175953;175985;383752;400858	-;Marfan syndrome;Marfan syndrome;Weill-Marchesani syndrome;-;Marfan syndrome	Pathogenic;Pathogenic;Pathogenic;Likely pathogenic;Uncertain significance;Likely pathogenic	copy number gain;deletion;deletion;deletion;copy number gain;deletion	not provided;germline;germline;germline;not provided;germline	1;1;1;1;1;1	no assertion criteria provided;criteria provided, single submitter;criteria provided, single submitter;criteria provided, single submitter;no assertion criteria provided;criteria provided, single submitter	48728235;48703523;48744762;48760164;48606170;48762831	48793803;48760718;48744829;48760207;48732716;48762953	1	7.79	33	rs140954477	+	C;T	single
chr15	89873415	SNP	0	A	1	NA00001	1	!	0	!	0	0.5	G	exonic;exonic	nonSynonymous;nonSynonymous	ACT;ACT	ATT;ATT	T;T	I;I	2;2	251;251	-;-	uc002bns.4;uc002bnr.4	NM_002693;NM_001126131	P54098;P54098	DPOG1_HUMAN;DPOG1_HUMAN	NP_002684;NP_002684	Homo sapiens polymerase (DNA directed), gamma (POLG), transcript variant 1, mRNA.;Homo sapiens polymerase (DNA directed), gamma (POLG), transcript variant 2, mRNA.	!;!	NM_002693;NM_001126131	POLG;POLG	NM_002693;NM_001126131	POLG;POLG	264576	not provided	Pathogenic	deletion	germline	1	criteria provided, single submitter	89862506	89862549	0.05	2.53	7.18	rs113994094	-	C;T	single
chr15	72105930	DEL	0	-1	0	NA00001	1	!	0	!	0	0.5	C	exonic;exonic	indel-frameshift;indel-frameshift	GAC;GAC	!;!	D;D	!;!	3;3	316;316	+;+	uc002ati.3;uc002ath.1	NM_014249;NM_016346	Q9Y5X4;Q9Y5X4	NR2E3_HUMAN;NR2E3_HUMAN	NP_055064;NP_057430	Homo sapiens nuclear receptor subfamily 2, group E, member 3 (NR2E3), transcript variant 2, mRNA.;Homo sapiens nuclear receptor subfamily 2, group E, member 3 (NR2E3), transcript variant 1, mRNA.	!;!	NM_014249;NM_016346	NR2E3;NR2E3	NM_014249;NM_016346	NR2E3;NR2E3	!	!	!	!	!	!	!	!	!	1	0.89	21.7;20.2;20.9	rs754029880	+	C;T	single
chr16	2103394	SNP	0	T	1	NA00001	1	!	0	!	0	0.5	C	exonic;exonic;exonic;exonic;exonic;exonic;intronic;intronic;exonic	nonSynonymous;nonSynonymous;nonSynonymous;nonSynonymous;nonSynonymous;nonSynonymous;!;!;nonSynonymous	CGG;CGG;CGG;CGG;CGG;CGG;!;!;CGG	TGG;TGG;TGG;TGG;TGG;TGG;!;!;TGG	R;R;R;R;R;R;!;!;R	W;W;W;W;W;W;!;!;W	1;1;1;1;1;1;!;!;1	44;93;93;93;93;93;!;!;104	+;+;+;+;+;+;+;+;+	!;uc002con.3;uc002coo.3;uc010uvv.2;uc010uvw.2;uc010bsd.3;!;!;!	!;NM_000548;NM_001077183;AK299343;AK295672;NM_001114382;!;!;!	!;P49815;P49815-5;P49815-6;B4DIL8;P49815-4;!;!;!	!;TSC2_HUMAN;P49815-5;P49815-6;B4DIL8_HUMAN;P49815-4;!;!;!	!;NP_000539;NP_001070651;NP_001070651;NP_001070651;NP_001107854;!;!;!	!;Homo sapiens tuberous sclerosis 2 (TSC2), transcript variant 1, mRNA.;Homo sapiens tuberous sclerosis 2 (TSC2), transcript variant 4, mRNA.;Homo sapiens tuberous sclerosis 2 (TSC2), transcript variant 5, mRNA.;Homo sapiens tuberous sclerosis 2 (TSC2), transcript variant 5, mRNA.;Homo sapiens tuberous sclerosis 2 (TSC2), transcript variant 5, mRNA.;!;!;!	!;!;!;!;!;!;!;!;!	NM_001318829;NM_000548;NM_001077183;NM_001077183;NM_001077183;NM_001114382;NM_001318831;NM_001318827;NM_001318832	TSC2;TSC2;TSC2;TSC2;TSC2;TSC2;TSC2;TSC2;TSC2	NM_001318829;NM_000548;NM_001077183;NM_001077183;NM_001077183;NM_001114382;NM_001318831;NM_001318827;NM_001318832	TSC2;TSC2;TSC2;TSC2;TSC2;TSC2;TSC2;TSC2;TSC2	58450;58764;58782;58814;58924;59024;59135;59313;75828;75945;75989;76062;76072;76132;76133;76182;76190;161393;162021;242255;248512;384413;400494;400647;400955;401073;401313	Tuberous sclerosis syndrome;Tuberous sclerosis syndrome;Tuberous sclerosis syndrome;not provided;Tuberous sclerosis syndrome;Tuberous sclerosis syndrome;not provided;Tuberous sclerosis syndrome;Tuberous sclerosis syndrome;Tuberous sclerosis syndrome;Tuberous sclerosis 2;Tuberous sclerosis syndrome;not specified;Tuberous sclerosis syndrome;Tuberous sclerosis syndrome;Tuberous sclerosis syndrome;Ly…	not provided;not provided;not provided;not provided;not provided;not provided;not provided;not provided;not provided;not provided;Benign/Likely benign, not provided;not provided;not provided;not provided;not provided;not provided;not provided;Uncertain significance;Pathogenic;Pathogenic;Pathogenic;Pathogenic;Uncertain significance;Uncertain significance;Pathogenic;Pathogenic;Pathogenic	deletion;deletion;deletion;deletion;deletion;duplication;deletion;deletion;deletion;duplication;deletion;deletion;deletion;deletion;deletion;deletion;deletion;copy number gain;copy number loss;indel;deletion;deletion;duplication;duplication;deletion;deletion;deletion	germline;germline;germline;not provided;germline;germline;not provided;germline;germline;germline;germline;germline;germline;germline;germline;germline;germline;not provided;not provided;germline;germline;germline;germline;germline;germline;germline;germline	1;1;1;1;1;1;1;1;1;1;3;1;1;1;1;1;1;1;1;1;1;1;1;1;1;1;1	no assertion provided;no assertion provided;no assertion provided;no assertion provided;no assertion provided;no assertion provided;no assertion provided;no assertion provided;no assertion provided;no assertion provided;criteria provided, multiple submitters, no conflicts;no assertion provided;no assertion provided;no assertion provided;no assertion provided;no assertion provided;no assertion pro…	2134464;2129043;2120457;2115520;2136257;2137962;2136772;2120477;2112498;2138002;2137969;2126090;2129083;2114273;2121781;2124149;2134496;2134202;2075886;2124274;2115520;2098645;2098588;2114273;2133199;2103343;2098588	2134498;2129091;2120579;2115636;2136313;2137995;2137007;2120554;2114428;2138036;2138002;2126136;2129128;2138315;2121868;2124202;2134560;2142089;2138687;2124306;2115636;2131595;2138713;2138713;2137919;2110814;2115636	1	3.01	25.2	rs137854271;rs760688660	+;+	-;GGATCTGTTGCAGCCGGAGCGGCCGC;C;T	deletion;single
chr16	5128843	SNP	0	G	2	NA00001	1	!	0	!	0	0.5	C	exonic;exonic;exonic;exonic	nonSynonymous;nonSynonymous;nonSynonymous;nonSynonymous	CGG;CGG;CGG;CGG	GGG;GGG;GGG;GGG	R;R;R;R	G;G;G;G	1;1;1;1	276;276;276;165	+;+;+;+	uc002cym.3;uc002cyj.3;uc010bue.3;!	NM_019109;BC031873;AK311475;!	Q9BT22;Q9BT22;Q9BT22;!	ALG1_HUMAN;ALG1_HUMAN;ALG1_HUMAN;!	NP_061982;NP_061982;NP_061982;!	Homo sapiens ALG1, chitobiosyldiphosphodolichol beta-mannosyltransferase (ALG1), mRNA.;Homo sapiens ALG1, chitobiosyldiphosphodolichol beta-mannosyltransferase (ALG1), mRNA.;Homo sapiens ALG1, chitobiosyldiphosphodolichol beta-mannosyltransferase (ALG1), mRNA.;!	!;!;!;!	NM_019109;NM_019109;NM_019109;NM_001330504	ALG1;ALG1;ALG1;ALG1	NM_019109;NM_019109;NM_019109;NM_001330504	ALG1;ALG1;ALG1;ALG1	!	!	!	!	!	!	!	!	!	1	3.12	26.8	rs151173406	+	C;T	single
chr16	3779300	SNP	0	G	2	NA00001	1	!	0	!	0	0.5	C	exonic;exonic	nonSynonymous;nonSynonymous	ATG;ATG	ATC;ATC	M;M	I;I	3;3	1916;1878	-;-	uc002cvv.3;uc002cvw.3	NM_004380;NM_001079846	Q92793;Q4LE28	CBP_HUMAN;Q4LE28_HUMAN	NP_004371;NP_001073315	Homo sapiens CREB binding protein (CREBBP), transcript variant 1, mRNA.;Homo sapiens CREB binding protein (CREBBP), transcript variant 2, mRNA.	!;!	NM_004380;NM_001079846	CREBBP;CREBBP	NM_004380;NM_001079846	CREBBP;CREBBP	73217;73218;74025;74026;155292;157772;157791;164191;164687;164861;165317;165426;169208;208240;362447;382907;389095	-;-;-;-;-;-;-;-;-;-;-;-;Rubinstein-Taybi syndrome;Rubinstein-Taybi syndrome;Rubinstein-Taybi syndrome;-;-	Pathogenic;Pathogenic;Pathogenic;Pathogenic;Pathogenic;Pathogenic;Pathogenic;Pathogenic;Pathogenic;Pathogenic;Likely pathogenic;Pathogenic;Likely pathogenic;Pathogenic;Pathogenic;Pathogenic;Pathogenic	copy number gain;copy number gain;copy number loss;copy number loss;copy number loss;copy number loss;copy number loss;copy number gain;copy number gain;copy number loss;copy number gain;copy number loss;deletion;deletion;deletion;copy number loss;copy number loss	not provided;not provided;not provided;not provided;not provided;not provided;not provided;not provided;not provided;not provided;not provided;not provided;germline;germline;germline;not provided;unknown	1;1;1;1;1;1;1;1;1;1;1;1;1;1;1;1;1	criteria provided, single submitter;criteria provided, single submitter;criteria provided, single submitter;criteria provided, single submitter;no assertion criteria provided;no assertion criteria provided;no assertion criteria provided;no assertion criteria provided;no assertion criteria provided;no assertion criteria provided;no assertion criteria provided;no assertion criteria provided;criteri…	3730456;3800306;3715836;3911795;3776715;3716036;3716036;3776703;3716024;3900967;3827552;3750607;3778877;3929833;3775054;3922991;3814227	3791328;3819723;3777121;3954193;3809010;3788580;3817969;4694962;3809066;3934582;3849208;3860718;3778918;3929940;3930122;4004415;3929941	1	3.36	16.5	!	!	!	!
chr16	74808559	SNP	0	T	1	NA00001	1	!	0	!	0	0.5	C	exonic	nonSynonymous	CGC	CAC	R	H	2	32	-	uc002fde.2	NM_024306	Q7L5A8	FA2H_HUMAN	NP_077282	Homo sapiens fatty acid 2-hydroxylase (FA2H), mRNA.	!	NM_024306	FA2H	NM_024306	FA2H	40303	Spastic paraplegia 35	Pathogenic	deletion	germline	1	no assertion criteria provided	74746853	74773920	1	4.03	27.5	!	!	!	!
chr16	89574826	SNP	0	C	2	NA00001	1	!	0	!	0	0.5	A	exonic;exonic;exonic	startLoss;startLoss;startLoss	ATG;ATG;ATG	CTG;CTG;CTG	M;M;M	L;L;L	1;1;1	1;1;1	+;+;+	uc002fni.3;uc002fnj.3;uc002fnl.3	NM_199367;NM_003119;AK094627	Q9UQ90-2;Q9UQ90;B3KSY6	Q9UQ90-2;SPG7_HUMAN;B3KSY6_HUMAN	NP_955399;NP_003110;NP_003110	Homo sapiens spastic paraplegia 7 (pure and complicated autosomal recessive) (SPG7), nuclear gene encoding mitochondrial protein, transcript variant 2, mRNA.;Homo sapiens spastic paraplegia 7 (pure and complicated autosomal recessive) (SPG7), nuclear gene encoding mitochondrial protein, transcript variant 1, mRNA.;Homo sapiens spastic paraplegia 7 (pure and complicated autosomal recessive) (SPG7)…	!;!;!	NM_199367;NM_003119;NM_003119	SPG7;SPG7;SPG7	NM_199367;NM_003119;NM_003119	SPG7;SPG7;SPG7	164289;213227;262751;382822	-;Spastic paraplegia 7;16q24.3 microdeletion syndrome;-	Benign;Benign;Pathogenic;Uncertain significance	copy number loss;deletion;deletion;copy number gain	not provided;germline;de novo;not provided	1;1;1;1	no assertion criteria provided;criteria provided, single submitter;no assertion criteria provided;no assertion criteria provided	89283689;89590658;88755312;89273377	89603390;89590715;89584412;89592077	0.93	1.78	20.9	rs794726906	+	A;G	single
chr16	89574804	SNP	0	A	2	NA00001	1	!	0	!	0	0.5	C	UTR5;UTR5;UTR5	!	!	!	!	!	!	!	+;+;+	uc002fni.3;uc002fnj.3;uc002fnl.3	NM_199367;NM_003119;AK094627	Q9UQ90-2;Q9UQ90;B3KSY6	Q9UQ90-2;SPG7_HUMAN;B3KSY6_HUMAN	NP_955399;NP_003110;NP_003110	Homo sapiens spastic paraplegia 7 (pure and complicated autosomal recessive) (SPG7), nuclear gene encoding mitochondrial protein, transcript variant 2, mRNA.;Homo sapiens spastic paraplegia 7 (pure and complicated autosomal recessive) (SPG7), nuclear gene encoding mitochondrial protein, transcript variant 1, mRNA.;Homo sapiens spastic paraplegia 7 (pure and complicated autosomal recessive) (SPG7)…	!;!;!	NM_199367;NM_003119;NM_003119	SPG7;SPG7;SPG7	NM_199367;NM_003119;NM_003119	SPG7;SPG7;SPG7	164289;213227;262751;382822	-;Spastic paraplegia 7;16q24.3 microdeletion syndrome;-	Benign;Benign;Pathogenic;Uncertain significance	copy number loss;deletion;deletion;copy number gain	not provided;germline;de novo;not provided	1;1;1;1	no assertion criteria provided;criteria provided, single submitter;no assertion criteria provided;no assertion criteria provided	89283689;89590658;88755312;89273377	89603390;89590715;89584412;89592077	0.43	0.33	11.7	!	!	!	!
chr16	89575009	SNP	0	A	1	NA00001	1	!	0	!	0	0.5	G	spliceDonor;spliceDonor;spliceDonor	!	!	!	!	!	!	!	+;+;+	uc002fni.3;uc002fnj.3;uc002fnl.3	NM_199367;NM_003119;AK094627	Q9UQ90-2;Q9UQ90;B3KSY6	Q9UQ90-2;SPG7_HUMAN;B3KSY6_HUMAN	NP_955399;NP_003110;NP_003110	Homo sapiens spastic paraplegia 7 (pure and complicated autosomal recessive) (SPG7), nuclear gene encoding mitochondrial protein, transcript variant 2, mRNA.;Homo sapiens spastic paraplegia 7 (pure and complicated autosomal recessive) (SPG7), nuclear gene encoding mitochondrial protein, transcript variant 1, mRNA.;Homo sapiens spastic paraplegia 7 (pure and complicated autosomal recessive) (SPG7)…	!;!;!	NM_199367;NM_003119;NM_003119	SPG7;SPG7;SPG7	NM_199367;NM_003119;NM_003119	SPG7;SPG7;SPG7	164289;213227;262751;382822	-;Spastic paraplegia 7;16q24.3 microdeletion syndrome;-	Benign;Benign;Pathogenic;Uncertain significance	copy number loss;deletion;deletion;copy number gain	not provided;germline;de novo;not provided	1;1;1;1	no assertion criteria provided;criteria provided, single submitter;no assertion criteria provided;no assertion criteria provided	89283689;89590658;88755312;89273377	89603390;89590715;89584412;89592077	1	4.59	23.5	!	!	!	!
chr16	89574914	INS	0	#NAME?	0	NA00001	1	!	0	!	0	0.5	G|T	exonic;exonic;exonic|exonic;exonic;exonic	indel-frameshift;indel-frameshift;indel-frameshift|indel-frameshift;indel-frameshift;indel-frameshift	AGT;AGT;AGT|AGT;AGT;AGT	!;!;!|!;!;!	S;S;S|S;S;S	!;!;!|!;!;!	2;2;2|3;3;3	30;30;30|30;30;30	+;+;+|+;+;+	uc002fni.3;uc002fnj.3;uc002fnl.3|uc002fni.3;uc002fnj.3;uc002fnl.3	NM_199367;NM_003119;AK094627|NM_199367;NM_003119;AK094627	Q9UQ90-2;Q9UQ90;B3KSY6|Q9UQ90-2;Q9UQ90;B3KSY6	Q9UQ90-2;SPG7_HUMAN;B3KSY6_HUMAN|Q9UQ90-2;SPG7_HUMAN;B3KSY6_HUMAN	NP_955399;NP_003110;NP_003110|NP_955399;NP_003110;NP_003110	Homo sapiens spastic paraplegia 7 (pure and complicated autosomal recessive) (SPG7), nuclear gene encoding mitochondrial protein, transcript variant 2, mRNA.;Homo sapiens spastic paraplegia 7 (pure and complicated autosomal recessive) (SPG7), nuclear gene encoding mitochondrial protein, transcript variant 1, mRNA.;Homo sapiens spastic paraplegia 7 (pure and complicated autosomal recessive) (SPG7)…	!;!;!|!;!;!	NM_199367;NM_003119;NM_003119|NM_199367;NM_003119;NM_003119	SPG7;SPG7;SPG7|SPG7;SPG7;SPG7	NM_199367;NM_003119;NM_003119|NM_199367;NM_003119;NM_003119	SPG7;SPG7;SPG7|SPG7;SPG7;SPG7	164289;213227;262751;382822|164289;213227;262751;382822	-;Spastic paraplegia 7;16q24.3 microdeletion syndrome;-|-;Spastic paraplegia 7;16q24.3 microdeletion syndrome;-	Benign;Benign;Pathogenic;Uncertain significance|Benign;Benign;Pathogenic;Uncertain significance	copy number loss;deletion;deletion;copy number gain|copy number loss;deletion;deletion;copy number gain	not provided;germline;de novo;not provided|not provided;germline;de novo;not provided	1;1;1;1|1;1;1;1	no assertion criteria provided;criteria provided, single submitter;no assertion criteria provided;no assertion criteria provided|no assertion criteria provided;criteria provided, single submitter;no assertion criteria provided;no assertion criteria provided	89283689;89590658;88755312;89273377|89283689;89590658;88755312;89273377	89603390;89590715;89584412;89592077|89603390;89590715;89584412;89592077	0.00|0	0.50|-0.24	6.13;0.94;11.3|5.32;0.23;2.20	rs863224215|!	+|!	A;G|!	single|!
chr16	89574916	INS	0	#NAME?	0	NA00001	1	!	0	!	0	0.5	C|C	exonic;exonic;exonic|exonic;exonic;exonic	indel-nonFrameshift;indel-nonFrameshift;indel-nonFrameshift|indel-nonFrameshift;indel-nonFrameshift;indel-nonFrameshift	CCA;CCA;CCA|CCA;CCA;CCA	!;!;!|!;!;!	P;P;P|P;P;P	!;!;!|!;!;!	1;1;1|2;2;2	31;31;31|31;31;31	+;+;+|+;+;+	uc002fni.3;uc002fnj.3;uc002fnl.3|uc002fni.3;uc002fnj.3;uc002fnl.3	NM_199367;NM_003119;AK094627|NM_199367;NM_003119;AK094627	Q9UQ90-2;Q9UQ90;B3KSY6|Q9UQ90-2;Q9UQ90;B3KSY6	Q9UQ90-2;SPG7_HUMAN;B3KSY6_HUMAN|Q9UQ90-2;SPG7_HUMAN;B3KSY6_HUMAN	NP_955399;NP_003110;NP_003110|NP_955399;NP_003110;NP_003110	Homo sapiens spastic paraplegia 7 (pure and complicated autosomal recessive) (SPG7), nuclear gene encoding mitochondrial protein, transcript variant 2, mRNA.;Homo sapiens spastic paraplegia 7 (pure and complicated autosomal recessive) (SPG7), nuclear gene encoding mitochondrial protein, transcript variant 1, mRNA.;Homo sapiens spastic paraplegia 7 (pure and complicated autosomal recessive) (SPG7)…	!;!;!|!;!;!	NM_199367;NM_003119;NM_003119|NM_199367;NM_003119;NM_003119	SPG7;SPG7;SPG7|SPG7;SPG7;SPG7	NM_199367;NM_003119;NM_003119|NM_199367;NM_003119;NM_003119	SPG7;SPG7;SPG7|SPG7;SPG7;SPG7	164289;213227;262751;382822|164289;213227;262751;382822	-;Spastic paraplegia 7;16q24.3 microdeletion syndrome;-|-;Spastic paraplegia 7;16q24.3 microdeletion syndrome;-	Benign;Benign;Pathogenic;Uncertain significance|Benign;Benign;Pathogenic;Uncertain significance	copy number loss;deletion;deletion;copy number gain|copy number loss;deletion;deletion;copy number gain	not provided;germline;de novo;not provided|not provided;germline;de novo;not provided	1;1;1;1|1;1;1;1	no assertion criteria provided;criteria provided, single submitter;no assertion criteria provided;no assertion criteria provided|no assertion criteria provided;criteria provided, single submitter;no assertion criteria provided;no assertion criteria provided	89283689;89590658;88755312;89273377|89283689;89590658;88755312;89273377	89603390;89590715;89584412;89592077|89603390;89590715;89584412;89592077	0|0	0.15|0.05	7.29;0.09;8.98|8.57;5.04;0.17	!|!	!|!	!|!	!|!
chr16	89576896	SNP	0	C	2	NA00001	1	!	0	!	0	0.5	A	spliceAcceptor;spliceAcceptor;spliceAcceptor	!	!	!	!	!	!	!	+;+;+	uc002fni.3;uc002fnj.3;uc002fnl.3	NM_199367;NM_003119;AK094627	Q9UQ90-2;Q9UQ90;B3KSY6	Q9UQ90-2;SPG7_HUMAN;B3KSY6_HUMAN	NP_955399;NP_003110;NP_003110	Homo sapiens spastic paraplegia 7 (pure and complicated autosomal recessive) (SPG7), nuclear gene encoding mitochondrial protein, transcript variant 2, mRNA.;Homo sapiens spastic paraplegia 7 (pure and complicated autosomal recessive) (SPG7), nuclear gene encoding mitochondrial protein, transcript variant 1, mRNA.;Homo sapiens spastic paraplegia 7 (pure and complicated autosomal recessive) (SPG7)…	!;!;!	NM_199367;NM_003119;NM_003119	SPG7;SPG7;SPG7	NM_199367;NM_003119;NM_003119	SPG7;SPG7;SPG7	164289;213227;262751;382822	-;Spastic paraplegia 7;16q24.3 microdeletion syndrome;-	Benign;Benign;Pathogenic;Uncertain significance	copy number loss;deletion;deletion;copy number gain	not provided;germline;de novo;not provided	1;1;1;1	no assertion criteria provided;criteria provided, single submitter;no assertion criteria provided;no assertion criteria provided	89283689;89590658;88755312;89273377	89603390;89590715;89584412;89592077	1	4.69	22.4	rs868052316	+	A;T	single
chr16	89598369	DEL	0	-26	0	NA00001	1	!	0	!	0	0.5	G|G|C|C|C|C|C|C|C|G|G|C|T|G|T|G|G|G|A|A|G|A|C|G|C|T	exonic;exonic;exonic|exonic;exonic;exonic|exonic;exonic;exonic|exonic;exonic;exonic|exonic;exonic;exonic|exonic;exonic;exonic|exonic;exonic;exonic|exonic;exonic;exonic|exonic;exonic;exonic|exonic;exonic;exonic|exonic;exonic;exonic|exonic;exonic;exonic|exonic;exonic;exonic|exonic;exonic;exonic|exonic;exonic;exonic|exonic;exonic;exonic|exonic;exonic;exonic|exonic;exonic;exonic|exonic;exonic;exonic|…	indel-frameshift;indel-frameshift;indel-frameshift|indel-frameshift;indel-frameshift;indel-frameshift|indel-frameshift;indel-frameshift;indel-frameshift|indel-frameshift;indel-frameshift;indel-frameshift|indel-frameshift;indel-frameshift;indel-frameshift|indel-frameshift;indel-frameshift;indel-frameshift|indel-frameshift;indel-frameshift;indel-frameshift|indel-frameshift;indel-frameshift;indel-fr…	GGC;GGC;GGC|GGC;GGC;GGC|GGC;GGC;GGC|CCC;CCC;CCC|CCC;CCC;CCC|CCC;CCC;CCC|CCC;CCC;CCC|CCC;CCC;CCC|CCC;CCC;CCC|GGC;GGC;GGC|GGC;GGC;GGC|GGC;GGC;GGC|TGT;TGT;TGT|TGT;TGT;TGT|TGT;TGT;TGT|GGG;GGG;GGG|GGG;GGG;GGG|GGG;GGG;GGG|AAG;AAG;AAG|AAG;AAG;AAG|AAG;AAG;AAG|ACG;ACG;ACG|ACG;ACG;ACG|ACG;ACG;ACG|CTG;CTG;CTG|CTG;CTG;CTG	!;!;!|!;!;!|!;!;!|!;!;!|!;!;!|!;!;!|!;!;!|!;!;!|!;!;!|!;!;!|!;!;!|!;!;!|!;!;!|!;!;!|!;!;!|!;!;!|!;!;!|!;!;!|!;!;!|!;!;!|!;!;!|!;!;!|!;!;!|!;!;!|!;!;!|!;!;!	G;G;G|G;G;G|G;G;G|P;P;P|P;P;P|P;P;P|P;P;P|P;P;P|P;P;P|G;G;G|G;G;G|G;G;G|C;C;C|C;C;C|C;C;C|G;G;G|G;G;G|G;G;G|K;K;K|K;K;K|K;K;K|T;T;T|T;T;T|T;T;T|L;L;L|L;L;L	!;!;!|!;!;!|!;!;!|!;!;!|!;!;!|!;!;!|!;!;!|!;!;!|!;!;!|!;!;!|!;!;!|!;!;!|!;!;!|!;!;!|!;!;!|!;!;!|!;!;!|!;!;!|!;!;!|!;!;!|!;!;!|!;!;!|!;!;!|!;!;!|!;!;!|!;!;!	1;1;1|2;2;2|3;3;3|1;1;1|2;2;2|3;3;3|1;1;1|2;2;2|3;3;3|1;1;1|2;2;2|3;3;3|1;1;1|2;2;2|3;3;3|1;1;1|2;2;2|3;3;3|1;1;1|2;2;2|3;3;3|1;1;1|2;2;2|3;3;3|1;1;1|2;2;2	349;349;349|349;349;349|349;349;349|350;350;350|350;350;350|350;350;350|351;351;351|351;351;351|351;351;351|352;352;352|352;352;352|352;352;352|353;353;353|353;353;353|353;353;353|354;354;354|354;354;354|354;354;354|355;355;355|355;355;355|355;355;355|356;356;356|356;356;356|356;356;356|357;357;357|357;357;357	+;+;+|+;+;+|+;+;+|+;+;+|+;+;+|+;+;+|+;+;+|+;+;+|+;+;+|+;+;+|+;+;+|+;+;+|+;+;+|+;+;+|+;+;+|+;+;+|+;+;+|+;+;+|+;+;+|+;+;+|+;+;+|+;+;+|+;+;+|+;+;+|+;+;+|+;+;+	uc002fni.3;uc002fnj.3;uc002fnl.3|uc002fni.3;uc002fnj.3;uc002fnl.3|uc002fni.3;uc002fnj.3;uc002fnl.3|uc002fni.3;uc002fnj.3;uc002fnl.3|uc002fni.3;uc002fnj.3;uc002fnl.3|uc002fni.3;uc002fnj.3;uc002fnl.3|uc002fni.3;uc002fnj.3;uc002fnl.3|uc002fni.3;uc002fnj.3;uc002fnl.3|uc002fni.3;uc002fnj.3;uc002fnl.3|uc002fni.3;uc002fnj.3;uc002fnl.3|uc002fni.3;uc002fnj.3;uc002fnl.3|uc002fni.3;uc002fnj.3;uc002fnl.3|uc0…	NM_199367;NM_003119;AK094627|NM_199367;NM_003119;AK094627|NM_199367;NM_003119;AK094627|NM_199367;NM_003119;AK094627|NM_199367;NM_003119;AK094627|NM_199367;NM_003119;AK094627|NM_199367;NM_003119;AK094627|NM_199367;NM_003119;AK094627|NM_199367;NM_003119;AK094627|NM_199367;NM_003119;AK094627|NM_199367;NM_003119;AK094627|NM_199367;NM_003119;AK094627|NM_199367;NM_003119;AK094627|NM_199367;NM_003119;AK…	Q9UQ90-2;Q9UQ90;B3KSY6|Q9UQ90-2;Q9UQ90;B3KSY6|Q9UQ90-2;Q9UQ90;B3KSY6|Q9UQ90-2;Q9UQ90;B3KSY6|Q9UQ90-2;Q9UQ90;B3KSY6|Q9UQ90-2;Q9UQ90;B3KSY6|Q9UQ90-2;Q9UQ90;B3KSY6|Q9UQ90-2;Q9UQ90;B3KSY6|Q9UQ90-2;Q9UQ90;B3KSY6|Q9UQ90-2;Q9UQ90;B3KSY6|Q9UQ90-2;Q9UQ90;B3KSY6|Q9UQ90-2;Q9UQ90;B3KSY6|Q9UQ90-2;Q9UQ90;B3KSY6|Q9UQ90-2;Q9UQ90;B3KSY6|Q9UQ90-2;Q9UQ90;B3KSY6|Q9UQ90-2;Q9UQ90;B3KSY6|Q9UQ90-2;Q9UQ90;B3KSY6|Q9UQ90-2…	Q9UQ90-2;SPG7_HUMAN;B3KSY6_HUMAN|Q9UQ90-2;SPG7_HUMAN;B3KSY6_HUMAN|Q9UQ90-2;SPG7_HUMAN;B3KSY6_HUMAN|Q9UQ90-2;SPG7_HUMAN;B3KSY6_HUMAN|Q9UQ90-2;SPG7_HUMAN;B3KSY6_HUMAN|Q9UQ90-2;SPG7_HUMAN;B3KSY6_HUMAN|Q9UQ90-2;SPG7_HUMAN;B3KSY6_HUMAN|Q9UQ90-2;SPG7_HUMAN;B3KSY6_HUMAN|Q9UQ90-2;SPG7_HUMAN;B3KSY6_HUMAN|Q9UQ90-2;SPG7_HUMAN;B3KSY6_HUMAN|Q9UQ90-2;SPG7_HUMAN;B3KSY6_HUMAN|Q9UQ90-2;SPG7_HUMAN;B3KSY6_HUMAN|Q9U…	NP_955399;NP_003110;NP_003110|NP_955399;NP_003110;NP_003110|NP_955399;NP_003110;NP_003110|NP_955399;NP_003110;NP_003110|NP_955399;NP_003110;NP_003110|NP_955399;NP_003110;NP_003110|NP_955399;NP_003110;NP_003110|NP_955399;NP_003110;NP_003110|NP_955399;NP_003110;NP_003110|NP_955399;NP_003110;NP_003110|NP_955399;NP_003110;NP_003110|NP_955399;NP_003110;NP_003110|NP_955399;NP_003110;NP_003110|NP_955399…	Homo sapiens spastic paraplegia 7 (pure and complicated autosomal recessive) (SPG7), nuclear gene encoding mitochondrial protein, transcript variant 2, mRNA.;Homo sapiens spastic paraplegia 7 (pure and complicated autosomal recessive) (SPG7), nuclear gene encoding mitochondrial protein, transcript variant 1, mRNA.;Homo sapiens spastic paraplegia 7 (pure and complicated autosomal recessive) (SPG7)…	!;!;!|!;!;!|!;!;!|!;!;!|!;!;!|!;!;!|!;!;!|!;!;!|!;!;!|!;!;!|!;!;!|!;!;!|!;!;!|!;!;!|!;!;!|!;!;!|!;!;!|!;!;!|!;!;!|!;!;!|!;!;!|!;!;!|!;!;!|!;!;!|!;!;!|!;!;!	NM_199367;NM_003119;NM_003119|NM_199367;NM_003119;NM_003119|NM_199367;NM_003119;NM_003119|NM_199367;NM_003119;NM_003119|NM_199367;NM_003119;NM_003119|NM_199367;NM_003119;NM_003119|NM_199367;NM_003119;NM_003119|NM_199367;NM_003119;NM_003119|NM_199367;NM_003119;NM_003119|NM_199367;NM_003119;NM_003119|NM_199367;NM_003119;NM_003119|NM_199367;NM_003119;NM_003119|NM_199367;NM_003119;NM_003119|NM_199367…	SPG7;SPG7;SPG7|SPG7;SPG7;SPG7|SPG7;SPG7;SPG7|SPG7;SPG7;SPG7|SPG7;SPG7;SPG7|SPG7;SPG7;SPG7|SPG7;SPG7;SPG7|SPG7;SPG7;SPG7|SPG7;SPG7;SPG7|SPG7;SPG7;SPG7|SPG7;SPG7;SPG7|SPG7;SPG7;SPG7|SPG7;SPG7;SPG7|SPG7;SPG7;SPG7|SPG7;SPG7;SPG7|SPG7;SPG7;SPG7|SPG7;SPG7;SPG7|SPG7;SPG7;SPG7|SPG7;SPG7;SPG7|SPG7;SPG7;SPG7|SPG7;SPG7;SPG7|SPG7;SPG7;SPG7|SPG7;SPG7;SPG7|SPG7;SPG7;SPG7|SPG7;SPG7;SPG7|SPG7;SPG7;SPG7	NM_199367;NM_003119;NM_003119|NM_199367;NM_003119;NM_003119|NM_199367;NM_003119;NM_003119|NM_199367;NM_003119;NM_003119|NM_199367;NM_003119;NM_003119|NM_199367;NM_003119;NM_003119|NM_199367;NM_003119;NM_003119|NM_199367;NM_003119;NM_003119|NM_199367;NM_003119;NM_003119|NM_199367;NM_003119;NM_003119|NM_199367;NM_003119;NM_003119|NM_199367;NM_003119;NM_003119|NM_199367;NM_003119;NM_003119|NM_199367…	SPG7;SPG7;SPG7|SPG7;SPG7;SPG7|SPG7;SPG7;SPG7|SPG7;SPG7;SPG7|SPG7;SPG7;SPG7|SPG7;SPG7;SPG7|SPG7;SPG7;SPG7|SPG7;SPG7;SPG7|SPG7;SPG7;SPG7|SPG7;SPG7;SPG7|SPG7;SPG7;SPG7|SPG7;SPG7;SPG7|SPG7;SPG7;SPG7|SPG7;SPG7;SPG7|SPG7;SPG7;SPG7|SPG7;SPG7;SPG7|SPG7;SPG7;SPG7|SPG7;SPG7;SPG7|SPG7;SPG7;SPG7|SPG7;SPG7;SPG7|SPG7;SPG7;SPG7|SPG7;SPG7;SPG7|SPG7;SPG7;SPG7|SPG7;SPG7;SPG7|SPG7;SPG7;SPG7|SPG7;SPG7;SPG7	164289;213227;262751;382822|164289;213227;262751;382822|164289;213227;262751;382822|164289;213227;262751;382822|164289;213227;262751;382822|164289;213227;262751;382822|164289;213227;262751;382822|164289;213227;262751;382822|164289;213227;262751;382822|164289;213227;262751;382822|164289;213227;262751;382822|164289;213227;262751;382822|164289;213227;262751;382822|164289;213227;262751;382822|164289;…	-;Spastic paraplegia 7;16q24.3 microdeletion syndrome;-|-;Spastic paraplegia 7;16q24.3 microdeletion syndrome;-|-;Spastic paraplegia 7;16q24.3 microdeletion syndrome;-|-;Spastic paraplegia 7;16q24.3 microdeletion syndrome;-|-;Spastic paraplegia 7;16q24.3 microdeletion syndrome;-|-;Spastic paraplegia 7;16q24.3 microdeletion syndrome;-|-;Spastic paraplegia 7;16q24.3 microdeletion syndrome;-|-;Spast…	Benign;Benign;Pathogenic;Uncertain significance|Benign;Benign;Pathogenic;Uncertain significance|Benign;Benign;Pathogenic;Uncertain significance|Benign;Benign;Pathogenic;Uncertain significance|Benign;Benign;Pathogenic;Uncertain significance|Benign;Benign;Pathogenic;Uncertain significance|Benign;Benign;Pathogenic;Uncertain significance|Benign;Benign;Pathogenic;Uncertain significance|Benign;Benign;P…	copy number loss;deletion;deletion;copy number gain|copy number loss;deletion;deletion;copy number gain|copy number loss;deletion;deletion;copy number gain|copy number loss;deletion;deletion;copy number gain|copy number loss;deletion;deletion;copy number gain|copy number loss;deletion;deletion;copy number gain|copy number loss;deletion;deletion;copy number gain|copy number loss;deletion;deletion;…	not provided;germline;de novo;not provided|not provided;germline;de novo;not provided|not provided;germline;de novo;not provided|not provided;germline;de novo;not provided|not provided;germline;de novo;not provided|not provided;germline;de novo;not provided|not provided;germline;de novo;not provided|not provided;germline;de novo;not provided|not provided;germline;de novo;not provided|not provided…	1;1;1;1|1;1;1;1|1;1;1;1|1;1;1;1|1;1;1;1|1;1;1;1|1;1;1;1|1;1;1;1|1;1;1;1|1;1;1;1|1;1;1;1|1;1;1;1|1;1;1;1|1;1;1;1|1;1;1;1|1;1;1;1|1;1;1;1|1;1;1;1|1;1;1;1|1;1;1;1|1;1;1;1|1;1;1;1|1;1;1;1|1;1;1;1|1;1;1;1|1;1;1;1	no assertion criteria provided;criteria provided, single submitter;no assertion criteria provided;no assertion criteria provided|no assertion criteria provided;criteria provided, single submitter;no assertion criteria provided;no assertion criteria provided|no assertion criteria provided;criteria provided, single submitter;no assertion criteria provided;no assertion criteria provided|no assertion…	89283689;89590658;88755312;89273377|89283689;89590658;88755312;89273377|89283689;89590658;88755312;89273377|89283689;89590658;88755312;89273377|89283689;89590658;88755312;89273377|89283689;89590658;88755312;89273377|89283689;89590658;88755312;89273377|89283689;89590658;88755312;89273377|89283689;89590658;88755312;89273377|89283689;89590658;88755312;89273377|89283689;89590658;88755312;89273377|892…	89603390;89590715;89584412;89592077|89603390;89590715;89584412;89592077|89603390;89590715;89584412;89592077|89603390;89590715;89584412;89592077|89603390;89590715;89584412;89592077|89603390;89590715;89584412;89592077|89603390;89590715;89584412;89592077|89603390;89590715;89584412;89592077|89603390;89590715;89584412;89592077|89603390;89590715;89584412;89592077|89603390;89590715;89584412;89592077|896…	1|1|0|1.00|1.00|0|1|1|0|1|1|0.99|1|1|1|1|1|0.99|1|1|1|1|1|0|0.98|1	9.41|9.41|-2.14|7.46|7.46|-3.57|7.46|7.46|-4.36|9.41|9.41|0.42|7.67|9.41|0.72|9.41|9.41|0.27|8.90|8.90|3.21|8.90|7.46|-3.40|2.43|7.67	31;29.1;31|27.4;25.5;27.2|10.6;5.19;9.64|26.2;24.9;27|29.5;27.8;32|16.5;13.0;15.2|27;25.5;27.8|31;28.3;33|17.8;12.6;14.5|34;33;34|31;27.5;31|16.3;13.2;15.7|28.4;28.2;27.5|31;28.7;33|36;7.20;27|33;33;34|32;27.6;31|12.4;10.1;10.8|28.2;32;43|29.1;29.6;31|15.3;32;32|28;27.9;27.2|35;33;34|13;9.29;9.66|26.7;26;13.9|29.9;29.1;31	rs141659620;rs775364547|rs775364547|rs775364547;rs760055951;rs764134543;rs760818649|rs775364547;rs199789849|rs775364547;rs376254211|rs775364547|rs775364547|rs775364547|rs775364547;rs762689331|rs775364547;rs537421502|rs775364547|rs775364547|rs775364547|rs775364547|rs775364547|rs775364547|rs775364547|rs775364547|rs775364547|rs775364547|rs775364547;rs751358989|rs775364547|rs775364547;rs754903980|rs7…	+;+|+|+;+;+;+|+;+|+;+|+|+|+|+;+|+;+|+|+|+|+|+|+|+|+|+|+|+;+|+|+;+|+;+|+|+	A;C;G;lengthTooLong|lengthTooLong|lengthTooLong;C;G;T;-;C;-;C|lengthTooLong;A;C;G;T|lengthTooLong;A;C|lengthTooLong|lengthTooLong|lengthTooLong|lengthTooLong;C;T|lengthTooLong;A;G|lengthTooLong|lengthTooLong|lengthTooLong|lengthTooLong|lengthTooLong|lengthTooLong|lengthTooLong|lengthTooLong|lengthTooLong|lengthTooLong|lengthTooLong;A;G|lengthTooLong|lengthTooLong;C;T|lengthTooLong;A;G|lengthTooLo…	single;in-del|in-del|in-del;single;deletion;insertion|in-del;single|in-del;single|in-del|in-del|in-del|in-del;single|in-del;single|in-del|in-del|in-del|in-del|in-del|in-del|in-del|in-del|in-del|in-del|in-del;single|in-del|in-del;single|in-del;single|in-del|in-del
chr16	89576930	MULTIALLELIC	0	#NAME?	0	NA00001	1	!	0	!	0	0.5	T|G	exonic;exonic;exonic|exonic;exonic;exonic	indel-frameshift;indel-frameshift;indel-frameshift|indel-frameshift;indel-frameshift;indel-frameshift	TTT;TTT;TTT|GAA;GAA;GAA	!;!;!|!;!;!	F;F;F|E;E;E	!;!;!|!;!;!	3;3;3|1;1;1	72;72;72|73;73;73	+;+;+|+;+;+	uc002fni.3;uc002fnj.3;uc002fnl.3|uc002fni.3;uc002fnj.3;uc002fnl.3	NM_199367;NM_003119;AK094627|NM_199367;NM_003119;AK094627	Q9UQ90-2;Q9UQ90;B3KSY6|Q9UQ90-2;Q9UQ90;B3KSY6	Q9UQ90-2;SPG7_HUMAN;B3KSY6_HUMAN|Q9UQ90-2;SPG7_HUMAN;B3KSY6_HUMAN	NP_955399;NP_003110;NP_003110|NP_955399;NP_003110;NP_003110	Homo sapiens spastic paraplegia 7 (pure and complicated autosomal recessive) (SPG7), nuclear gene encoding mitochondrial protein, transcript variant 2, mRNA.;Homo sapiens spastic paraplegia 7 (pure and complicated autosomal recessive) (SPG7), nuclear gene encoding mitochondrial protein, transcript variant 1, mRNA.;Homo sapiens spastic paraplegia 7 (pure and complicated autosomal recessive) (SPG7)…	!;!;!|!;!;!	NM_199367;NM_003119;NM_003119|NM_199367;NM_003119;NM_003119	SPG7;SPG7;SPG7|SPG7;SPG7;SPG7	NM_199367;NM_003119;NM_003119|NM_199367;NM_003119;NM_003119	SPG7;SPG7;SPG7|SPG7;SPG7;SPG7	164289;213227;262751;382822|164289;213227;262751;382822	-;Spastic paraplegia 7;16q24.3 microdeletion syndrome;-|-;Spastic paraplegia 7;16q24.3 microdeletion syndrome;-	Benign;Benign;Pathogenic;Uncertain significance|Benign;Benign;Pathogenic;Uncertain significance	copy number loss;deletion;deletion;copy number gain|copy number loss;deletion;deletion;copy number gain	not provided;germline;de novo;not provided|not provided;germline;de novo;not provided	1;1;1;1|1;1;1;1	no assertion criteria provided;criteria provided, single submitter;no assertion criteria provided;no assertion criteria provided|no assertion criteria provided;criteria provided, single submitter;no assertion criteria provided;no assertion criteria provided	89283689;89590658;88755312;89273377|89283689;89590658;88755312;89273377	89603390;89590715;89584412;89592077|89603390;89590715;89584412;89592077	1|1.00	0.74|1.03	9.57;0.19;9.06|5.34;0.07;35	!|rs570475662	!|+	!|A;G	!|single
chr16	89576931	INS	0	#NAME?	0	NA00001	1	!	0	!	0	0.5	G|A	exonic;exonic;exonic|exonic;exonic;exonic	indel-frameshift;indel-frameshift;indel-frameshift|indel-frameshift;indel-frameshift;indel-frameshift	GAA;GAA;GAA|GAA;GAA;GAA	!;!;!|!;!;!	E;E;E|E;E;E	!;!;!|!;!;!	1;1;1|2;2;2	73;73;73|73;73;73	+;+;+|+;+;+	uc002fni.3;uc002fnj.3;uc002fnl.3|uc002fni.3;uc002fnj.3;uc002fnl.3	NM_199367;NM_003119;AK094627|NM_199367;NM_003119;AK094627	Q9UQ90-2;Q9UQ90;B3KSY6|Q9UQ90-2;Q9UQ90;B3KSY6	Q9UQ90-2;SPG7_HUMAN;B3KSY6_HUMAN|Q9UQ90-2;SPG7_HUMAN;B3KSY6_HUMAN	NP_955399;NP_003110;NP_003110|NP_955399;NP_003110;NP_003110	Homo sapiens spastic paraplegia 7 (pure and complicated autosomal recessive) (SPG7), nuclear gene encoding mitochondrial protein, transcript variant 2, mRNA.;Homo sapiens spastic paraplegia 7 (pure and complicated autosomal recessive) (SPG7), nuclear gene encoding mitochondrial protein, transcript variant 1, mRNA.;Homo sapiens spastic paraplegia 7 (pure and complicated autosomal recessive) (SPG7)…	!;!;!|!;!;!	NM_199367;NM_003119;NM_003119|NM_199367;NM_003119;NM_003119	SPG7;SPG7;SPG7|SPG7;SPG7;SPG7	NM_199367;NM_003119;NM_003119|NM_199367;NM_003119;NM_003119	SPG7;SPG7;SPG7|SPG7;SPG7;SPG7	164289;213227;262751;382822|164289;213227;262751;382822	-;Spastic paraplegia 7;16q24.3 microdeletion syndrome;-|-;Spastic paraplegia 7;16q24.3 microdeletion syndrome;-	Benign;Benign;Pathogenic;Uncertain significance|Benign;Benign;Pathogenic;Uncertain significance	copy number loss;deletion;deletion;copy number gain|copy number loss;deletion;deletion;copy number gain	not provided;germline;de novo;not provided|not provided;germline;de novo;not provided	1;1;1;1|1;1;1;1	no assertion criteria provided;criteria provided, single submitter;no assertion criteria provided;no assertion criteria provided|no assertion criteria provided;criteria provided, single submitter;no assertion criteria provided;no assertion criteria provided	89283689;89590658;88755312;89273377|89283689;89590658;88755312;89273377	89603390;89590715;89584412;89592077|89603390;89590715;89584412;89592077	1.00|0.99	1.03|0.71	5.34;0.07;35|5.82;11.6;12.3	rs570475662|!	+|!	A;G|!	single|!
chr16	89613145	SNP	0	T	1	NA00001	1	!	0	!	0	0.5	C	exonic;exonic	nonSynonymous;nonSynonymous	GCA;GCA	GTA;GTA	A;A	V;V	2;2	510;510	+;+	uc002fnj.3;uc002fnl.3	NM_003119;AK094627	Q9UQ90;B3KSY6	SPG7_HUMAN;B3KSY6_HUMAN	NP_003110;NP_003110	Homo sapiens spastic paraplegia 7 (pure and complicated autosomal recessive) (SPG7), nuclear gene encoding mitochondrial protein, transcript variant 1, mRNA.;Homo sapiens spastic paraplegia 7 (pure and complicated autosomal recessive) (SPG7), nuclear gene encoding mitochondrial protein, transcript variant 1, mRNA.	!;!	NM_003119;NM_003119	SPG7;SPG7	NM_003119;NM_003119	SPG7;SPG7	248406;262755	-;16q24.3 microdeletion syndrome	Uncertain significance;Pathogenic	copy number gain;deletion	unknown;de novo	1;1	criteria provided, single submitter;no assertion criteria provided	89623304;88630607	89624182;89607742	1	4.78	32	rs61755320	+	C;T	single
chr17	17119692	SNP	0	C	2	NA00001	1	!	0	!	0	0.5	A	spliceDonor	!	!	!	!	!	!	!	-	uc002gra.4	NM_144997	Q8NFG4	FLCN_HUMAN	NP_659434	Homo sapiens folliculin (FLCN), transcript variant 1, mRNA.	!	NM_144997	FLCN	NM_144997	FLCN	!	!	!	!	!	!	!	!	!	1	8.55	25	!	!	!	!
chr17	7578523	INS	0	#NAME?	0	NA00001	1	!	0	!	0	0.5	T|G	exonic;exonic;exonic;exonic;exonic;UTR5;exonic;exonic;UTR5;UTR5;exonic;exonic;exonic;exonic;exonic;exonic;exonic;exonic;exonic|exonic;exonic;exonic;exonic;exonic;UTR5;exonic;exonic;UTR5;UTR5;exonic;exonic;exonic;exonic;exonic;exonic;exonic;exonic;exonic	indel-frameshift;indel-frameshift;indel-frameshift;indel-frameshift;indel-frameshift;!;indel-frameshift;indel-frameshift;!;!;indel-frameshift;indel-frameshift;indel-frameshift;indel-frameshift;indel-frameshift;indel-frameshift;indel-frameshift;indel-frameshift;indel-frameshift|indel-frameshift;indel-frameshift;indel-frameshift;indel-frameshift;indel-frameshift;!;indel-frameshift;indel-frameshift;…	CAA;CAA;CAA;CAA;CAA;!;CAA;CAA;!;!;CAA;CAA;CAA;CAA;CAA;CAA;CAA;CAA;CAA|CAA;CAA;CAA;CAA;CAA;!;CAA;CAA;!;!;CAA;CAA;CAA;CAA;CAA;CAA;CAA;CAA;CAA	!;!;!;!;!;!;!;!;!;!;!;!;!;!;!;!;!;!;!|!;!;!;!;!;!;!;!;!;!;!;!;!;!;!;!;!;!;!	Q;Q;Q;Q;Q;!;Q;Q;!;!;Q;Q;Q;Q;Q;Q;Q;Q;Q|Q;Q;Q;Q;Q;!;Q;Q;!;!;Q;Q;Q;Q;Q;Q;Q;Q;Q	!;!;!;!;!;!;!;!;!;!;!;!;!;!;!;!;!;!;!|!;!;!;!;!;!;!;!;!;!;!;!;!;!;!;!;!;!;!	2;2;2;2;2;!;2;2;!;!;2;2;2;2;2;2;2;2;2|1;1;1;1;1;!;1;1;!;!;1;1;1;1;1;1;1;1;1	4;4;4;97;97;!;136;97;!;!;97;136;136;97;97;4;136;136;136|4;4;4;97;97;!;136;97;!;!;97;136;136;97;97;4;136;136;136	-;-;-;-;-;-;-;-;-;-;-;-;-;-;-;-;-;-;-|-;-;-;-;-;-;-;-;-;-;-;-;-;-;-;-;-;-;-	uc002gin.3;uc002gio.3;!;uc010cni.2;uc010vug.3;uc002gii.2;!;uc010cnh.2;uc010cnf.2;uc010cng.2;uc002gij.3;!;!;uc002gim.3;uc031qyq.1;!;uc002gih.3;uc002gig.1;uc010cnk.2|uc002gin.3;uc002gio.3;!;uc010cni.2;uc010vug.3;uc002gii.2;!;uc010cnh.2;uc010cnf.2;uc010cng.2;uc002gij.3;!;!;uc002gim.3;uc031qyq.1;!;uc002gih.3;uc002gig.1;uc010cnk.2	DQ648884;DQ648885;!;NM_001276696;AK303277;NM_001276697;!;NM_001276695;NM_001276699;NM_001276698;NM_001276760;!;!;NM_001276761;NM_001126118;!;AM076972;AM076971;DQ648883|DQ648884;DQ648885;!;NM_001276696;AK303277;NM_001276697;!;NM_001276695;NM_001276699;NM_001276698;NM_001276760;!;!;NM_001276761;NM_001126118;!;AM076972;AM076971;DQ648883	E9PFT5;E7ESS1;!;P04637-5;E7EQX7;P04637;!;P04637-6;P04637-9;P04637-8;P04637;!;!;P04637;P04637;!;J3KP33;E7EQX7;E9PCY9|E9PFT5;E7ESS1;!;P04637-5;E7EQX7;P04637;!;P04637-6;P04637-9;P04637-8;P04637;!;!;P04637;P04637;!;J3KP33;E7EQX7;E9PCY9	E9PFT5_HUMAN;E7ESS1_HUMAN;!;P04637-5;E7EQX7_HUMAN;P53_HUMAN;!;P04637-6;P04637-9;P04637-8;P53_HUMAN;!;!;P53_HUMAN;P53_HUMAN;!;J3KP33_HUMAN;E7EQX7_HUMAN;E9PCY9_HUMAN|E9PFT5_HUMAN;E7ESS1_HUMAN;!;P04637-5;E7EQX7_HUMAN;P53_HUMAN;!;P04637-6;P04637-9;P04637-8;P53_HUMAN;!;!;P53_HUMAN;P53_HUMAN;!;J3KP33_HUMAN;E7EQX7_HUMAN;E9PCY9_HUMAN	NP_001119588;NP_001119588;!;NP_001263625;NP_001263625;NP_001263626;!;NP_001263624;NP_001263628;NP_001263627;NP_001263689;!;!;NP_001263690;NP_001119590;!;NP_001119586;NP_001119586;NP_001119586|NP_001119588;NP_001119588;!;NP_001263625;NP_001263625;NP_001263626;!;NP_001263624;NP_001263628;NP_001263627;NP_001263689;!;!;NP_001263690;NP_001119590;!;NP_001119586;NP_001119586;NP_001119586	Homo sapiens tumor protein p53 (TP53), transcript variant 1, mRNA.;Homo sapiens tumor protein p53 (TP53), transcript variant 2, mRNA.;!;Homo sapiens tumor protein p53 (TP53), transcript variant 3, mRNA.;Homo sapiens tumor protein p53 (TP53), transcript variant 8, mRNA.;Homo sapiens tumor protein p53 (TP53), transcript variant 5, mRNA.;!;Homo sapiens tumor protein p53 (TP53), transcript variant 4,…	!;!;!;!;!;!;!;!;!;!;!;!;!;!;!;!;!;!;!|!;!;!;!;!;!;!;!;!;!;!;!;!;!;!;!;!;!;!	NM_001126116;NM_001126116;NM_001126117;NM_001276696;NM_001276696;NM_001276697;NM_000546;NM_001276695;NM_001276699;NM_001276698;NM_001276760;NM_001126113;NM_001126112;NM_001276761;NM_001126118;NM_001126115;NM_001126114;NM_001126114;NM_001126114|NM_001126116;NM_001126116;NM_001126117;NM_001276696;NM_001276696;NM_001276697;NM_000546;NM_001276695;NM_001276699;NM_001276698;NM_001276760;NM_001126113;NM…	TP53;TP53;TP53;TP53;TP53;TP53;TP53;TP53;TP53;TP53;TP53;TP53;TP53;TP53;TP53;TP53;TP53;TP53;TP53|TP53;TP53;TP53;TP53;TP53;TP53;TP53;TP53;TP53;TP53;TP53;TP53;TP53;TP53;TP53;TP53;TP53;TP53;TP53	NM_001126116;NM_001126116;NM_001126117;NM_001276696;NM_001276696;NM_001276697;NM_000546;NM_001276695;NM_001276699;NM_001276698;NM_001276760;NM_001126113;NM_001126112;NM_001276761;NM_001126118;NM_001126115;NM_001126114;NM_001126114;NM_001126114|NM_001126116;NM_001126116;NM_001126117;NM_001276696;NM_001276696;NM_001276697;NM_000546;NM_001276695;NM_001276699;NM_001276698;NM_001276760;NM_001126113;NM…	TP53;TP53;TP53;TP53;TP53;TP53;TP53;TP53;TP53;TP53;TP53;TP53;TP53;TP53;TP53;TP53;TP53;TP53;TP53|TP53;TP53;TP53;TP53;TP53;TP53;TP53;TP53;TP53;TP53;TP53;TP53;TP53;TP53;TP53;TP53;TP53;TP53;TP53	160453;401526|160453;401526	-;Li-Fraumeni syndrome|-;Li-Fraumeni syndrome	Uncertain significance;Likely pathogenic|Uncertain significance;Likely pathogenic	copy number gain;deletion|copy number gain;deletion	not provided;germline|not provided;germline	1;1|1;1	no assertion criteria provided;criteria provided, single submitter|no assertion criteria provided;criteria provided, single submitter	7448219;7571720|7448219;7571720	7573899;7573008|7573899;7573008	1|1	8.00|9.81	29.9;26.4;27.7|37;26.4;28.5	rs786203589|rs786203589	-|-	-;AAGATGTTTTGCCAAC|-;AAGATGTTTTGCCAAC	deletion|deletion
chr17	7578195	DEL	0	-3	0	NA00001	1	!	0	!	0	0.5	C|A|C	exonic;exonic;exonic;exonic;exonic;exonic;exonic;exonic;exonic;exonic;exonic;exonic;exonic;exonic;exonic;exonic;exonic;exonic;exonic|exonic;exonic;exonic;exonic;exonic;exonic;exonic;exonic;exonic;exonic;exonic;exonic;exonic;exonic;exonic;exonic;exonic;exonic;exonic|exonic;exonic;exonic;exonic;exonic;exonic;exonic;exonic;exonic;exonic;exonic;exonic;exonic;exonic;exonic;exonic;exonic;exonic;exonic	indel-nonFrameshift;indel-nonFrameshift;indel-nonFrameshift;indel-nonFrameshift;indel-nonFrameshift;indel-nonFrameshift;indel-nonFrameshift;indel-nonFrameshift;indel-nonFrameshift;indel-nonFrameshift;indel-nonFrameshift;indel-nonFrameshift;indel-nonFrameshift;indel-nonFrameshift;indel-nonFrameshift;indel-nonFrameshift;indel-nonFrameshift;indel-nonFrameshift;indel-nonFrameshift|indel-nonFrameshift…	GTG;GTG;GTG;GTG;GTG;GTG;GTG;GTG;GTG;GTG;GTG;GTG;GTG;GTG;GTG;GTG;GTG;GTG;GTG|GTG;GTG;GTG;GTG;GTG;GTG;GTG;GTG;GTG;GTG;GTG;GTG;GTG;GTG;GTG;GTG;GTG;GTG;GTG|GTG;GTG;GTG;GTG;GTG;GTG;GTG;GTG;GTG;GTG;GTG;GTG;GTG;GTG;GTG;GTG;GTG;GTG;GTG	!;!;!;!;!;!;!;!;!;!;!;!;!;!;!;!;!;!;!|!;!;!;!;!;!;!;!;!;!;!;!;!;!;!;!;!;!;!|!;!;!;!;!;!;!;!;!;!;!;!;!;!;!;!;!;!;!	V;V;V;V;V;V;V;V;V;V;V;V;V;V;V;V;V;V;V|V;V;V;V;V;V;V;V;V;V;V;V;V;V;V;V;V;V;V|V;V;V;V;V;V;V;V;V;V;V;V;V;V;V;V;V;V;V	!;!;!;!;!;!;!;!;!;!;!;!;!;!;!;!;!;!;!|!;!;!;!;!;!;!;!;!;!;!;!;!;!;!;!;!;!;!|!;!;!;!;!;!;!;!;!;!;!;!;!;!;!;!;!;!;!	3;3;3;3;3;3;3;3;3;3;3;3;3;3;3;3;3;3;3|2;2;2;2;2;2;2;2;2;2;2;2;2;2;2;2;2;2;2|1;1;1;1;1;1;1;1;1;1;1;1;1;1;1;1;1;1;1	86;86;86;179;179;59;218;179;59;59;179;218;218;179;179;86;218;218;218|86;86;86;179;179;59;218;179;59;59;179;218;218;179;179;86;218;218;218|86;86;86;179;179;59;218;179;59;59;179;218;218;179;179;86;218;218;218	-;-;-;-;-;-;-;-;-;-;-;-;-;-;-;-;-;-;-|-;-;-;-;-;-;-;-;-;-;-;-;-;-;-;-;-;-;-|-;-;-;-;-;-;-;-;-;-;-;-;-;-;-;-;-;-;-	uc002gin.3;uc002gio.3;!;uc010cni.2;uc010vug.3;uc002gii.2;!;uc010cnh.2;uc010cnf.2;uc010cng.2;uc002gij.3;!;!;uc002gim.3;uc031qyq.1;!;uc002gih.3;uc002gig.1;uc010cnk.2|uc002gin.3;uc002gio.3;!;uc010cni.2;uc010vug.3;uc002gii.2;!;uc010cnh.2;uc010cnf.2;uc010cng.2;uc002gij.3;!;!;uc002gim.3;uc031qyq.1;!;uc002gih.3;uc002gig.1;uc010cnk.2|uc002gin.3;uc002gio.3;!;uc010cni.2;uc010vug.3;uc002gii.2;!;uc010cnh.2;u…	DQ648884;DQ648885;!;NM_001276696;AK303277;NM_001276697;!;NM_001276695;NM_001276699;NM_001276698;NM_001276760;!;!;NM_001276761;NM_001126118;!;AM076972;AM076971;DQ648883|DQ648884;DQ648885;!;NM_001276696;AK303277;NM_001276697;!;NM_001276695;NM_001276699;NM_001276698;NM_001276760;!;!;NM_001276761;NM_001126118;!;AM076972;AM076971;DQ648883|DQ648884;DQ648885;!;NM_001276696;AK303277;NM_001276697;!;NM_001…	E9PFT5;E7ESS1;!;P04637-5;E7EQX7;P04637;!;P04637-6;P04637-9;P04637-8;P04637;!;!;P04637;P04637;!;J3KP33;E7EQX7;E9PCY9|E9PFT5;E7ESS1;!;P04637-5;E7EQX7;P04637;!;P04637-6;P04637-9;P04637-8;P04637;!;!;P04637;P04637;!;J3KP33;E7EQX7;E9PCY9|E9PFT5;E7ESS1;!;P04637-5;E7EQX7;P04637;!;P04637-6;P04637-9;P04637-8;P04637;!;!;P04637;P04637;!;J3KP33;E7EQX7;E9PCY9	E9PFT5_HUMAN;E7ESS1_HUMAN;!;P04637-5;E7EQX7_HUMAN;P53_HUMAN;!;P04637-6;P04637-9;P04637-8;P53_HUMAN;!;!;P53_HUMAN;P53_HUMAN;!;J3KP33_HUMAN;E7EQX7_HUMAN;E9PCY9_HUMAN|E9PFT5_HUMAN;E7ESS1_HUMAN;!;P04637-5;E7EQX7_HUMAN;P53_HUMAN;!;P04637-6;P04637-9;P04637-8;P53_HUMAN;!;!;P53_HUMAN;P53_HUMAN;!;J3KP33_HUMAN;E7EQX7_HUMAN;E9PCY9_HUMAN|E9PFT5_HUMAN;E7ESS1_HUMAN;!;P04637-5;E7EQX7_HUMAN;P53_HUMAN;!;P04637-6;…	NP_001119588;NP_001119588;!;NP_001263625;NP_001263625;NP_001263626;!;NP_001263624;NP_001263628;NP_001263627;NP_001263689;!;!;NP_001263690;NP_001119590;!;NP_001119586;NP_001119586;NP_001119586|NP_001119588;NP_001119588;!;NP_001263625;NP_001263625;NP_001263626;!;NP_001263624;NP_001263628;NP_001263627;NP_001263689;!;!;NP_001263690;NP_001119590;!;NP_001119586;NP_001119586;NP_001119586|NP_001119588;NP…	Homo sapiens tumor protein p53 (TP53), transcript variant 1, mRNA.;Homo sapiens tumor protein p53 (TP53), transcript variant 2, mRNA.;!;Homo sapiens tumor protein p53 (TP53), transcript variant 3, mRNA.;Homo sapiens tumor protein p53 (TP53), transcript variant 8, mRNA.;Homo sapiens tumor protein p53 (TP53), transcript variant 5, mRNA.;!;Homo sapiens tumor protein p53 (TP53), transcript variant 4,…	!;!;!;!;!;!;!;!;!;!;!;!;!;!;!;!;!;!;!|!;!;!;!;!;!;!;!;!;!;!;!;!;!;!;!;!;!;!|!;!;!;!;!;!;!;!;!;!;!;!;!;!;!;!;!;!;!	NM_001126116;NM_001126116;NM_001126117;NM_001276696;NM_001276696;NM_001276697;NM_000546;NM_001276695;NM_001276699;NM_001276698;NM_001276760;NM_001126113;NM_001126112;NM_001276761;NM_001126118;NM_001126115;NM_001126114;NM_001126114;NM_001126114|NM_001126116;NM_001126116;NM_001126117;NM_001276696;NM_001276696;NM_001276697;NM_000546;NM_001276695;NM_001276699;NM_001276698;NM_001276760;NM_001126113;NM…	TP53;TP53;TP53;TP53;TP53;TP53;TP53;TP53;TP53;TP53;TP53;TP53;TP53;TP53;TP53;TP53;TP53;TP53;TP53|TP53;TP53;TP53;TP53;TP53;TP53;TP53;TP53;TP53;TP53;TP53;TP53;TP53;TP53;TP53;TP53;TP53;TP53;TP53|TP53;TP53;TP53;TP53;TP53;TP53;TP53;TP53;TP53;TP53;TP53;TP53;TP53;TP53;TP53;TP53;TP53;TP53;TP53	NM_001126116;NM_001126116;NM_001126117;NM_001276696;NM_001276696;NM_001276697;NM_000546;NM_001276695;NM_001276699;NM_001276698;NM_001276760;NM_001126113;NM_001126112;NM_001276761;NM_001126118;NM_001126115;NM_001126114;NM_001126114;NM_001126114|NM_001126116;NM_001126116;NM_001126117;NM_001276696;NM_001276696;NM_001276697;NM_000546;NM_001276695;NM_001276699;NM_001276698;NM_001276760;NM_001126113;NM…	TP53;TP53;TP53;TP53;TP53;TP53;TP53;TP53;TP53;TP53;TP53;TP53;TP53;TP53;TP53;TP53;TP53;TP53;TP53|TP53;TP53;TP53;TP53;TP53;TP53;TP53;TP53;TP53;TP53;TP53;TP53;TP53;TP53;TP53;TP53;TP53;TP53;TP53|TP53;TP53;TP53;TP53;TP53;TP53;TP53;TP53;TP53;TP53;TP53;TP53;TP53;TP53;TP53;TP53;TP53;TP53;TP53	160453;401526|160453;401526|160453;401526	-;Li-Fraumeni syndrome|-;Li-Fraumeni syndrome|-;Li-Fraumeni syndrome	Uncertain significance;Likely pathogenic|Uncertain significance;Likely pathogenic|Uncertain significance;Likely pathogenic	copy number gain;deletion|copy number gain;deletion|copy number gain;deletion	not provided;germline|not provided;germline|not provided;germline	1;1|1;1|1;1	no assertion criteria provided;criteria provided, single submitter|no assertion criteria provided;criteria provided, single submitter|no assertion criteria provided;criteria provided, single submitter	7448219;7571720|7448219;7571720|7448219;7571720	7573899;7573008|7573899;7573008|7573899;7573008	0.04|1|1.00	-0.64|9.29|3.90	18.2;13.8;17.2|29.2;30;34|27.1;26.1;32	rs786202315;rs753630563|rs786202315|rs786202315	-;+|-|-	-;GGTGCCCTATGAGCCG;C;T|-;GGTGCCCTATGAGCCG|-;GGTGCCCTATGAGCCG	deletion;single|deletion|deletion
chr17	48252809	SNP	0	T	2	NA00001	1	!	0	!	0	0.5	A	ncRNA;UTR3;UTR3	!	!	!	!	!	!	!	+;+;+	!;uc002iqi.3;uc002iqj.3	!;NM_000023;NM_001135697	!;Q16586;Q16586-2	!;SGCA_HUMAN;Q16586-2	!;NP_000014;NP_001129169	!;Homo sapiens sarcoglycan, alpha (50kDa dystrophin-associated glycoprotein) (SGCA), transcript variant 1, mRNA.;Homo sapiens sarcoglycan, alpha (50kDa dystrophin-associated glycoprotein) (SGCA), transcript variant 2, mRNA.	!;!;!	NR_135553;NM_000023;NM_001135697	SGCA;SGCA;SGCA	NR_135553;NM_000023;NM_001135697	SGCA;SGCA;SGCA	!	!	!	!	!	!	!	!	!	0.99	1.56	9.14	!	!	!	!
chr17	41256884	SNP	0	G	2	NA00001	1	!	0	!	0	0.5	C	spliceDonor;spliceDonor;spliceDonor;spliceDonor;spliceDonor;spliceDonor;spliceDonor;spliceDonor;spliceDonor;spliceDonor;spliceDonor;spliceDonor;spliceDonor;spliceDonor;spliceDonor;spliceDonor;spliceDonor;spliceDonor	!	!	!	!	!	!	!	-;-;-;-;-;-;-;-;-;-;-;-;-;-;-;-;-;-	uc002icq.3;uc010cyy.1;uc010whs.1;uc002idd.3;uc002ict.3;uc010cyx.3;uc010cyz.2;uc010cza.2;uc002ide.1;uc010wht.1;uc002icp.4;uc002icu.3;uc002idc.1;uc010whr.1;uc010whq.1;uc010whl.2;uc010whp.2;uc010whn.2	NM_007294;AK308084;BC114562;AY354539;NM_007300;NM_007297;BC114511;AK307553;BC038947;BC106746;NR_027676;NM_007299;BC085615;AK316200;BC046142;NM_007298;AK293762;DQ363751	P38398;P38398;P38398;Q5YLB2;J3KQF3;P38398;P38398;P38398;P38398;P38398;P38398-2;P38398-6;E7EUM2;P38398-3;P38398-3;E7ETR2;B4DES0;G3XAC3	BRCA1_HUMAN;BRCA1_HUMAN;BRCA1_HUMAN;Q5YLB2_HUMAN;J3KQF3_HUMAN;BRCA1_HUMAN;BRCA1_HUMAN;BRCA1_HUMAN;BRCA1_HUMAN;BRCA1_HUMAN;P38398-2;P38398-6;E7EUM2_HUMAN;P38398-3;P38398-3;E7ETR2_HUMAN;B4DES0_HUMAN;G3XAC3_HUMAN	NP_009228;NP_009225;NP_009225;NP_009225;NP_009231;NP_009228;NP_009228;NP_009228;NP_009228;NP_009228;!;NP_009230;NP_009230;NP_009230;NP_009230;NP_009229;NP_009229;NP_009229	Homo sapiens breast cancer 1, early onset (BRCA1), transcript variant 1, mRNA.;Homo sapiens breast cancer 1, early onset (BRCA1), transcript variant 6, non-coding RNA.;Homo sapiens breast cancer 1, early onset (BRCA1), transcript variant 1, mRNA.;Homo sapiens breast cancer 1, early onset (BRCA1), transcript variant 1, mRNA.;Homo sapiens breast cancer 1, early onset (BRCA1), transcript variant 2, …	!;!;!;!;!;!;!;!;!;!;!;!;!;!;!;!;!;!	NM_007294;NM_007294;NM_007294;NM_007294;NM_007300;NM_007297;NM_007297;NM_007297;NM_007297;NM_007297;NR_027676;NM_007299;NM_007299;NM_007299;NM_007299;NM_007298;NM_007298;NM_007298	BRCA1;BRCA1;BRCA1;BRCA1;BRCA1;BRCA1;BRCA1;BRCA1;BRCA1;BRCA1;BRCA1;BRCA1;BRCA1;BRCA1;BRCA1;BRCA1;BRCA1;BRCA1	NM_007294;NM_007294;NM_007294;NM_007294;NM_007300;NM_007297;NM_007297;NM_007297;NM_007297;NM_007297;NR_027676;NM_007299;NM_007299;NM_007299;NM_007299;NM_007298;NM_007298;NM_007298	BRCA1;BRCA1;BRCA1;BRCA1;BRCA1;BRCA1;BRCA1;BRCA1;BRCA1;BRCA1;BRCA1;BRCA1;BRCA1;BRCA1;BRCA1;BRCA1;BRCA1;BRCA1	32704;45950;45951;45952;45953;46266;68984;70126;70269;94598;94600;94604;94605;94606;94608;94609;94610;94611;94612;97016;131044;131282;159918;163861;186238;186239;186541;213233;213234;213237;213238;213239;214915;214916;222546;222547;222549;226212;226810;236029;248520;248522;248523;248524;248529;248530;248534;249101;249133;261587;261604;261618;261752;261761;261856;261910;261959;262104;262916;262919…	Breast-ovarian cancer, familial 1;Hereditary breast and ovarian cancer syndrome;Hereditary cancer-predisposing syndrome;not provided;not specified;Breast-ovarian cancer, familial 1;Breast-ovarian cancer, familial 1;Breast-ovarian cancer, familial 1;Breast-ovarian cancer, familial 1;Breast-ovarian cancer, familial 1;Familial cancer of breast;Breast-ovarian cancer, familial 1;Familial cancer of bre…	Pathogenic;Pathogenic;Pathogenic;Pathogenic;Pathogenic;Pathogenic;Uncertain significance;Pathogenic;Pathogenic;Pathogenic;Uncertain significance;Pathogenic;Pathogenic;Pathogenic;Conflicting interpretations of pathogenicity;Pathogenic;Pathogenic;Pathogenic;Pathogenic;Pathogenic;Pathogenic;Uncertain significance;Uncertain significance;Pathogenic;Pathogenic;Pathogenic;Likely pathogenic;Pathogenic;Pa…	deletion;deletion;deletion;deletion;deletion;deletion;deletion;indel;deletion;deletion;duplication;deletion;deletion;deletion;duplication;deletion;deletion;deletion;deletion;deletion;indel;deletion;copy number gain;copy number loss;deletion;duplication;deletion;deletion;deletion;deletion;deletion;deletion;deletion;deletion;deletion;deletion;duplication;deletion;deletion;deletion;deletion;duplicat…	germline;unknown;germline;germline;germline;germline;germline;germline;somatic;germline;germline;germline;germline;germline;germline;germline;germline;germline;germline;germline;germline;germline;germline;germline;not provided;not provided;germline;germline;germline;germline;germline;germline;germline;germline;germline;germline;germline;germline;germline;germline;germline;germline;germline;germli…	12;1;1;1;1;5;2;2;4;3;1;3;1;3;2;3;3;1;2;5;1;1;1;1;2;2;1;1;2;2;1;2;1;1;1;2;1;1;2;1;1;2;2;2;2;2;2;1;1;2;2;1;2;2;2;2;2;1;1;1;1;1;1;1;1;1;1;1;1;1;1;1;1;1;1;1;1;1;1;1;1;1;1;1;1;1;1;1;1;1;1;1;1;1;1;1;1;1;1;1;1;1;1;1;1;1;1;1;1;1;1;1;1;1;1;1;1;1;1;1;1;1;1;1;1;1;1;1;1;1;1;1;1;1;1;1;1;1;1;1;1;1;1	reviewed by expert panel;no assertion criteria provided;no assertion criteria provided;no assertion criteria provided;no assertion criteria provided;reviewed by expert panel;no assertion criteria provided;no assertion criteria provided;reviewed by expert panel;criteria provided, multiple submitters, no conflicts;criteria provided, single submitter;criteria provided, multiple submitters, no confli…	41246334;41246333;41246332;41246331;41246330;41246533;41245688;41209098;41197723;41256139;41256139;41226348;41222945;41209069;41251792;41222945;41219625;41228505;41215891;41246407;41245863;41220211;41240899;41214475;41199660;41234421;41228505;41197694;41215350;41219625;41219625;41228505;41267743;41276034;41197694;41242961;41276034;41267743;41267743;41244368;41242961;41209069;41222945;41249261;412…	41246373;41246373;41246373;41246373;41246373;41246596;41245900;41209137;41197784;41258550;41256278;41234592;41234592;41228631;41251897;41226538;41219712;41277500;41249306;41246462;41245911;41220293;41942540;41293060;41203134;41234592;41228631;41203134;41219712;41223255;41276114;41228631;41276114;41276114;41199720;41249306;41276114;41267796;41267796;41244409;41276132;41215968;41267796;41251897;412…	1	4.47	24.6	rs587782173	-	A;C;G;T	single
chr17	42991428	SNP	0	A	2	NA00001	1	!	0	!	0	0.5	C	exonic;exonic;exonic	stopGain;stopGain;stopGain	GAA;GAA;GAA	TAA;TAA;TAA	E;E;E	*;*;*	1;1;1	164;164;164	-;-;-	uc002ihq.3;uc002ihr.3;uc021tyh.1	NM_002055;NM_001131019;NM_001242376	P14136;E9PAX3;P14136-2	GFAP_HUMAN;E9PAX3_HUMAN;P14136-2	NP_002046;NP_001124491;NP_001229305	Homo sapiens glial fibrillary acidic protein (GFAP), transcript variant 1, mRNA.;Homo sapiens glial fibrillary acidic protein (GFAP), transcript variant 2, mRNA.;Homo sapiens glial fibrillary acidic protein (GFAP), transcript variant 3, mRNA.	!;!;!	NM_002055;NM_001131019;NM_001242376	GFAP;GFAP;GFAP	NM_002055;NM_001131019;NM_001242376	GFAP;GFAP;GFAP	74766	-	Uncertain significance	copy number gain	not provided	1	criteria provided, single submitter	42983603	43297773	1	4.51	37	rs78616766	+	C;T	single
chr17	62022711	INS	0	#NAME?	0	NA00001	1	!	0	!	0	0.5	C|A	intronic|intronic	!|!	!|!	!|!	!|!	!|!	!|!	!|!	-|-	uc002jds.1|uc002jds.1	NM_000334|NM_000334	P35499|P35499	SCN4A_HUMAN|SCN4A_HUMAN	NP_000325|NP_000325	Homo sapiens sodium channel, voltage-gated, type IV, alpha subunit (SCN4A), mRNA.|Homo sapiens sodium channel, voltage-gated, type IV, alpha subunit (SCN4A), mRNA.	!|!	NM_000334|NM_000334	SCN4A|SCN4A	NM_000334|NM_000334	SCN4A|SCN4A	243949|243949	not specified|not specified	Uncertain significance|Uncertain significance	copy number gain|copy number gain	unknown|unknown	1|1	criteria provided, single submitter|criteria provided, single submitter	62018758|62018758	62067133|62067133	0|0	-0.15|-0.08	16.0;14.9;15.9|8.51;10.1;8.66	rs9303466|!	+|!	A;C|!	single|!
chr17	62023006	SNP	0	A	2	NA00001	1	!	0	!	0	0.5	C	intronic	!	!	!	!	!	!	!	-	uc002jds.1	NM_000334	P35499	SCN4A_HUMAN	NP_000325	Homo sapiens sodium channel, voltage-gated, type IV, alpha subunit (SCN4A), mRNA.	!	NM_000334	SCN4A	NM_000334	SCN4A	243949	not specified	Uncertain significance	copy number gain	unknown	1	criteria provided, single submitter	62018758	62067133	0.01	0.06	8.84	!	!	!	!
chr17	62023005	INS	0	#NAME?	0	NA00001	1	!	0	!	0	0.5	G|C	intronic|intronic	!|!	!|!	!|!	!|!	!|!	!|!	!|!	-|-	uc002jds.1|uc002jds.1	NM_000334|NM_000334	P35499|P35499	SCN4A_HUMAN|SCN4A_HUMAN	NP_000325|NP_000325	Homo sapiens sodium channel, voltage-gated, type IV, alpha subunit (SCN4A), mRNA.|Homo sapiens sodium channel, voltage-gated, type IV, alpha subunit (SCN4A), mRNA.	!|!	NM_000334|NM_000334	SCN4A|SCN4A	NM_000334|NM_000334	SCN4A|SCN4A	243949|243949	not specified|not specified	Uncertain significance|Uncertain significance	copy number gain|copy number gain	unknown|unknown	1|1	criteria provided, single submitter|criteria provided, single submitter	62018758|62018758	62067133|62067133	0.23|0.01	0.47|0.06	6.83;4.21;5.69|8.84;6.71;8.73	!|!	!|!	!|!	!|!
chr17	62034787	SNP	0	A	1	NA00001	1	!	0	!	0	0.5	G	exonic	nonSynonymous	ACG	ATG	T	M	2	704	-	uc002jds.1	NM_000334	P35499	SCN4A_HUMAN	NP_000325	Homo sapiens sodium channel, voltage-gated, type IV, alpha subunit (SCN4A), mRNA.	!	NM_000334	SCN4A	NM_000334	SCN4A	243949	not specified	Uncertain significance	copy number gain	unknown	1	criteria provided, single submitter	62018758	62067133	1	9.61	28.8	rs80338957	-	C;T	single
chr19	15311794	SNP	0	G	1	NA00001	1	!	0	!	0	0.5	A	intergenic	!	!	!	!	!	!	!	!	!	!	!	!	!	!	!	!	!	NM_000435;NM_000435	NOTCH3;NOTCH3	!	!	!	!	!	!	!	!	!	0.95	-0.06	17.9	!	!	!	!
chr19	15291774	SNP	0	A	1	NA00001	1	!	0	!	0	0.5	G	exonic;exonic	stopGain;stopGain	CAG;CAG	TAG;TAG	Q;Q	*;*	1;1	998;998	-;-	uc002nan.3;uc002nao.1	NM_000435;AB209447	Q9UM47;Q9UM47	NOTC3_HUMAN;NOTC3_HUMAN	NP_000426;NP_000426	Homo sapiens notch 3 (NOTCH3), mRNA.;Homo sapiens notch 3 (NOTCH3), mRNA.	!;!	NM_000435;NM_000435	NOTCH3;NOTCH3	NM_000435;NM_000435	NOTCH3;NOTCH3	24261;162539;238106	Cerebral autosomal dominant arteriopathy with subcortical infarcts and leukoencephalopathy;-;Lehman syndrome	Pathogenic;Uncertain significance;Pathogenic	deletion;copy number loss;deletion	germline;not provided;germline	1;1;1	no assertion criteria provided;no assertion criteria provided;no assertion criteria provided	15302600;15222979;15271862	15302644;15302144;15271941	1	3.13	42	!	!	!	!
chr18	24128262	DEL	0	-6	0	NA00001	1	!	0	!	0	0.5	T|C|C|T|C|C	exonic;intronic;intronic;intronic;intronic|exonic;intronic;intronic;intronic;intronic|exonic;intronic;intronic;intronic;intronic|exonic;intronic;intronic;intronic;intronic|exonic;intronic;intronic;intronic;intronic|exonic;intronic;intronic;intronic;intronic	indel-nonFrameshift;!;!;!;!|indel-nonFrameshift;!;!;!;!|indel-nonFrameshift;!;!;!;!|indel-nonFrameshift;!;!;!;!|indel-nonFrameshift;!;!;!;!|indel-nonFrameshift;!;!;!;!	GAC;!;!;!;!|GAC;!;!;!;!|GAG;!;!;!;!|GAG;!;!;!;!|GAG;!;!;!;!|GAG;!;!;!;!	!;!;!;!;!|!;!;!;!;!|!;!;!;!;!|!;!;!;!;!|!;!;!;!;!|!;!;!;!;!	D;!;!;!;!|D;!;!;!;!|E;!;!;!;!|E;!;!;!;!|E;!;!;!;!|E;!;!;!;!	!;!;!;!;!|!;!;!;!;!|!;!;!;!;!|!;!;!;!;!|!;!;!;!;!|!;!;!;!;!	2;!;!;!;!|1;!;!;!;!|3;!;!;!;!|2;!;!;!;!|1;!;!;!;!|3;!;!;!;!	80;!;!;!;!|80;!;!;!;!|79;!;!;!;!|79;!;!;!;!|79;!;!;!;!|78;!;!;!;!	-;-;-;-;-|-;-;-;-;-|-;-;-;-;-|-;-;-;-;-|-;-;-;-;-|-;-;-;-;-	uc010xbj.3;uc002kvw.4;uc031rht.1;uc010xbk.3;uc031rhu.1|uc010xbj.3;uc002kvw.4;uc031rht.1;uc010xbk.3;uc031rhu.1|uc010xbj.3;uc002kvw.4;uc031rht.1;uc010xbk.3;uc031rhu.1|uc010xbj.3;uc002kvw.4;uc031rht.1;uc010xbk.3;uc031rhu.1|uc010xbj.3;uc002kvw.4;uc031rht.1;uc010xbk.3;uc031rhu.1|uc010xbj.3;uc002kvw.4;uc031rht.1;uc010xbk.3;uc031rhu.1	NM_001142730;NM_001136205;NM_001258221;NM_198991;NM_001258222|NM_001142730;NM_001136205;NM_001258221;NM_198991;NM_001258222|NM_001142730;NM_001136205;NM_001258221;NM_198991;NM_001258222|NM_001142730;NM_001136205;NM_001258221;NM_198991;NM_001258222|NM_001142730;NM_001136205;NM_001258221;NM_198991;NM_001258222|NM_001142730;NM_001136205;NM_001258221;NM_198991;NM_001258222	J3KQT5;Q719H9;Q719H9;Q719H9;J3QRK1|J3KQT5;Q719H9;Q719H9;Q719H9;J3QRK1|J3KQT5;Q719H9;Q719H9;Q719H9;J3QRK1|J3KQT5;Q719H9;Q719H9;Q719H9;J3QRK1|J3KQT5;Q719H9;Q719H9;Q719H9;J3QRK1|J3KQT5;Q719H9;Q719H9;Q719H9;J3QRK1	J3KQT5_HUMAN;KCTD1_HUMAN;KCTD1_HUMAN;KCTD1_HUMAN;J3QRK1_HUMAN|J3KQT5_HUMAN;KCTD1_HUMAN;KCTD1_HUMAN;KCTD1_HUMAN;J3QRK1_HUMAN|J3KQT5_HUMAN;KCTD1_HUMAN;KCTD1_HUMAN;KCTD1_HUMAN;J3QRK1_HUMAN|J3KQT5_HUMAN;KCTD1_HUMAN;KCTD1_HUMAN;KCTD1_HUMAN;J3QRK1_HUMAN|J3KQT5_HUMAN;KCTD1_HUMAN;KCTD1_HUMAN;KCTD1_HUMAN;J3QRK1_HUMAN|J3KQT5_HUMAN;KCTD1_HUMAN;KCTD1_HUMAN;KCTD1_HUMAN;J3QRK1_HUMAN	NP_001136202;NP_945342;NP_945342;NP_945342;NP_001245151|NP_001136202;NP_945342;NP_945342;NP_945342;NP_001245151|NP_001136202;NP_945342;NP_945342;NP_945342;NP_001245151|NP_001136202;NP_945342;NP_945342;NP_945342;NP_001245151|NP_001136202;NP_945342;NP_945342;NP_945342;NP_001245151|NP_001136202;NP_945342;NP_945342;NP_945342;NP_001245151	Homo sapiens potassium channel tetramerisation domain containing 1 (KCTD1), transcript variant 3, mRNA.;Homo sapiens potassium channel tetramerisation domain containing 1 (KCTD1), transcript variant 1, mRNA.;Homo sapiens potassium channel tetramerisation domain containing 1 (KCTD1), transcript variant 4, mRNA.;Homo sapiens potassium channel tetramerisation domain containing 1 (KCTD1), transcript …	!;!;!;!;!|!;!;!;!;!|!;!;!;!;!|!;!;!;!;!|!;!;!;!;!|!;!;!;!;!	NM_001142730;NM_001136205;NM_001258221;NM_198991;NM_001258222|NM_001142730;NM_001136205;NM_001258221;NM_198991;NM_001258222|NM_001142730;NM_001136205;NM_001258221;NM_198991;NM_001258222|NM_001142730;NM_001136205;NM_001258221;NM_198991;NM_001258222|NM_001142730;NM_001136205;NM_001258221;NM_198991;NM_001258222|NM_001142730;NM_001136205;NM_001258221;NM_198991;NM_001258222	KCTD1;KCTD1;KCTD1;KCTD1;KCTD1|KCTD1;KCTD1;KCTD1;KCTD1;KCTD1|KCTD1;KCTD1;KCTD1;KCTD1;KCTD1|KCTD1;KCTD1;KCTD1;KCTD1;KCTD1|KCTD1;KCTD1;KCTD1;KCTD1;KCTD1|KCTD1;KCTD1;KCTD1;KCTD1;KCTD1	NM_001142730;NM_001136205;NM_001258221;NM_198991;NM_001258222|NM_001142730;NM_001136205;NM_001258221;NM_198991;NM_001258222|NM_001142730;NM_001136205;NM_001258221;NM_198991;NM_001258222|NM_001142730;NM_001136205;NM_001258221;NM_198991;NM_001258222|NM_001142730;NM_001136205;NM_001258221;NM_198991;NM_001258222|NM_001142730;NM_001136205;NM_001258221;NM_198991;NM_001258222	KCTD1;KCTD1;KCTD1;KCTD1;KCTD1|KCTD1;KCTD1;KCTD1;KCTD1;KCTD1|KCTD1;KCTD1;KCTD1;KCTD1;KCTD1|KCTD1;KCTD1;KCTD1;KCTD1;KCTD1|KCTD1;KCTD1;KCTD1;KCTD1;KCTD1|KCTD1;KCTD1;KCTD1;KCTD1;KCTD1	!|!|!|!|!|!	!|!|!|!|!|!	!|!|!|!|!|!	!|!|!|!|!|!	!|!|!|!|!|!	!|!|!|!|!|!	!|!|!|!|!|!	!|!|!|!|!|!	!|!|!|!|!|!	0.99|0.99|0.98|1|1|1.00	0.50|0.43|0.20|2.18|3.05|1.51	12.4;10.7;11.7|13.6;11.9;13.2|12.9;11.7;12.8|12.5;10.7;11.6|13.0;11.6;12.8|12.6;11.3;12.5	rs767452917;rs773298868;rs760825235|rs767452917;rs773298868|rs767452917;rs773298868|rs773298868|rs773298868|rs773298868	+;+;+|+;+|+;+|+|+|+	-;TCC;-;TCCTCC;-;TCC|-;TCC;-;TCCTCC|-;TCC;-;TCCTCC|-;TCCTCC|-;TCCTCC|-;TCCTCC	deletion;deletion;insertion|deletion;deletion|deletion;deletion|deletion|deletion|deletion
chr19	39076592	SNP	0	A	1	NA00001	1	!	0	!	0	0.5	G	exonic;exonic	nonSynonymous;nonSynonymous	GCT;GCT	ACT;ACT	A;A	T;T	1;1	4940;4935	+;+	uc002oit.3;uc002oiu.3	NM_000540;NM_001042723	P21817;P21817-2	RYR1_HUMAN;P21817-2	NP_000531;NP_001036188	Homo sapiens ryanodine receptor 1 (skeletal) (RYR1), transcript variant 1, mRNA.;Homo sapiens ryanodine receptor 1 (skeletal) (RYR1), transcript variant 2, mRNA.	!;!	NM_000540;NM_001042723	RYR1;RYR1	NM_000540;NM_001042723	RYR1;RYR1	!	!	!	!	!	!	!	!	!	1	9.65	25	rs118192158	+	A;G	single
chr2	50847195	SNP	0	A	1	NA00001	1	!	0	!	0	0.5	G	exonic;exonic;exonic;exonic;exonic;exonic;exonic;exonic;exonic;exonic;exonic;exonic;exonic;exonic;exonic;exonic;exonic;exonic;exonic	nonSynonymous;nonSynonymous;nonSynonymous;nonSynonymous;nonSynonymous;nonSynonymous;nonSynonymous;nonSynonymous;nonSynonymous;nonSynonymous;nonSynonymous;nonSynonymous;nonSynonymous;nonSynonymous;nonSynonymous;nonSynonymous;nonSynonymous;nonSynonymous;nonSynonymous	CCA;CCA;CCA;CCA;CCA;CCA;CCA;CCA;CCA;CCA;CCA;CCA;CCA;CCA;CCA;CCA;CCA;CCA;CCA	TCA;TCA;TCA;TCA;TCA;TCA;TCA;TCA;TCA;TCA;TCA;TCA;TCA;TCA;TCA;TCA;TCA;TCA;TCA	P;P;P;P;P;P;P;P;P;P;P;P;P;P;P;P;P;P;P	S;S;S;S;S;S;S;S;S;S;S;S;S;S;S;S;S;S;S	1;1;1;1;1;1;1;1;1;1;1;1;1;1;1;1;1;1;1	421;401;416;429;429;416;429;429;429;401;425;421;428;429;421;411;469;469;469	-;-;-;-;-;-;-;-;-;-;-;-;-;-;-;-;-;-;-	!;!;!;!;!;!;uc021vhj.1;uc021vhh.1;uc002rxc.1;!;!;!;!;!;!;!;uc021vhi.1;uc021vhg.1;uc002rxb.4	!;!;!;!;!;!;NM_004801;CCDS54360;AK093260;!;!;!;!;!;!;!;NM_001135659;CCDS46282;AB383911	!;!;!;!;!;!;Q9ULB1;Q9ULB1;!;!;!;!;!;!;!;!;Q9ULB1-3;Q9ULB1-3;A7E294	!;!;!;!;!;!;NRX1A_HUMAN;NRX1A_HUMAN;!;!;!;!;!;!;!;!;Q9ULB1-3;Q9ULB1-3;A7E294_HUMAN	!;!;!;!;!;!;NP_004792;NP_004792;!;!;!;!;!;!;!;!;NP_001129131;NP_001129131;NP_001129131	!;!;!;!;!;!;Homo sapiens neurexin 1 (NRXN1), transcript variant alpha1, mRNA.;Homo sapiens neurexin 1 (NRXN1), transcript variant alpha1, mRNA.;Homo sapiens neurexin 1 (NRXN1), transcript variant alpha1, mRNA.;!;!;!;!;!;!;!;Homo sapiens neurexin 1 (NRXN1), transcript variant alpha2, mRNA.;Homo sapiens neurexin 1 (NRXN1), transcript variant alpha2, mRNA.;Homo sapiens neurexin 1 (NRXN1), transcript…	!;!;!;!;!;!;!;!;!;!;!;!;!;!;!;!;!;!;!	NM_001330082;NM_001330087;NM_001330084;NM_001330078;NM_001330085;NM_001330083;NM_004801;NM_004801;NM_004801;NM_001330096;NM_001330094;NM_001330095;NM_001330093;NM_001330086;NM_001330077;NM_001330088;NM_001135659;NM_001135659;NM_001135659	NRXN1;NRXN1;NRXN1;NRXN1;NRXN1;NRXN1;NRXN1;NRXN1;NRXN1;NRXN1;NRXN1;NRXN1;NRXN1;NRXN1;NRXN1;NRXN1;NRXN1;NRXN1;NRXN1	NM_001330082;NM_001330087;NM_001330084;NM_001330078;NM_001330085;NM_001330083;NM_004801;NM_004801;NM_004801;NM_001330096;NM_001330094;NM_001330095;NM_001330093;NM_001330086;NM_001330077;NM_001330088;NM_001135659;NM_001135659;NM_001135659	NRXN1;NRXN1;NRXN1;NRXN1;NRXN1;NRXN1;NRXN1;NRXN1;NRXN1;NRXN1;NRXN1;NRXN1;NRXN1;NRXN1;NRXN1;NRXN1;NRXN1;NRXN1;NRXN1	72963;74704;74705;74736;74737;74738;74740;153917;154208;154486;154588;154589;155369;155370;155995;156513;157517;157980;158238;159084;159317;159398;159472;159781;160110;160353;160464;160911;161153;161164;161165;161183;162039;162136;162256;162273;162287;162598;162706;164102;164301;164327;164559;164637;164703;164835;164838;166645;247857;247928;248041;381112;381316;381339;381414;381822;382293;382484;…	-;-;-;-;-;-;-;-;-;-;-;-;-;-;-;-;-;-;-;-;-;-;-;-;-;-;-;-;-;-;-;-;-;-;-;-;-;-;-;-;-;-;-;-;-;-;-;Gestational diabetes mellitus uncontrolled;-;-;-;-;-;-;-;-;-;-;-;-;-;-;-;-	Uncertain significance;Pathogenic;Pathogenic;Pathogenic;Pathogenic;Pathogenic;Pathogenic;Pathogenic;Pathogenic;Uncertain significance;Benign;Benign;Pathogenic;Pathogenic;Pathogenic;Uncertain significance;Uncertain significance;Pathogenic;Pathogenic;Uncertain significance;Pathogenic;Uncertain significance;Uncertain significance;Uncertain significance;Uncertain significance;Pathogenic;Likely benign…	copy number loss;copy number loss;copy number loss;copy number loss;copy number loss;copy number loss;copy number loss;copy number loss;copy number loss;copy number loss;copy number loss;copy number loss;copy number loss;copy number loss;copy number loss;copy number loss;copy number loss;copy number loss;copy number loss;copy number loss;copy number loss;copy number loss;copy number loss;copy num…	paternal;not provided;not provided;paternal;de novo;maternal;not provided;not provided;not provided;not provided;not provided;not provided;not provided;not provided;de novo;not provided;not provided;not provided;not provided;not provided;de novo;not provided;not provided;paternal;not provided;not provided;not provided;not provided;not provided;not provided;not provided;not provided;not provided;m…	1;1;1;1;1;1;1;1;1;1;1;1;1;1;1;1;1;1;1;1;1;1;1;1;1;1;1;1;1;1;1;1;1;1;1;1;1;1;1;1;1;1;1;1;1;1;1;1;1;1;1;1;1;1;1;1;1;1;1;1;1;1;1;1	criteria provided, single submitter;criteria provided, single submitter;criteria provided, single submitter;criteria provided, single submitter;criteria provided, single submitter;criteria provided, single submitter;criteria provided, single submitter;no assertion criteria provided;no assertion criteria provided;no assertion criteria provided;no assertion criteria provided;no assertion criteria p…	50892847;50675808;50712339;50775890;50937444;50964848;51083410;50680795;47033357;51083410;51049645;51049645;50725729;50680795;51037104;50943480;50892847;50847100;50802121;50235306;50978466;50725664;50882091;50783130;50978456;50826550;50918461;50811167;50814676;50970662;51083410;50231264;50847100;50851432;50492639;50138031;51021452;50909765;50881995;50399251;51142849;50850691;51021434;51067055;491…	50982172;51136752;50758351;50982172;51314430;51400694;51382872;50892906;50792676;51142908;51066578;51122091;50937503;50937503;51446873;51029090;51083469;50982172;50937503;50268306;51528474;51057797;50947804;50807050;51083477;50925896;51007990;50870064;50957455;51008023;51109690;50268508;51556715;51492867;50501930;50170766;51029109;51335129;50947729;51029090;51510961;50982113;51067114;51100478;510…	1	9.87	23.8	rs78540316	-	C;T	single
chr19	41123094	INS	0	#NAME?	0	NA00001	1	!	0	!	0	0.5	G|G	exonic;exonic;exonic;exonic;exonic|exonic;exonic;exonic;exonic;exonic	indel-frameshift;indel-frameshift;indel-frameshift;indel-frameshift;indel-frameshift|indel-frameshift;indel-frameshift;indel-frameshift;indel-frameshift;indel-frameshift	CAG;CAG;CAG;CAG;CAG|GTT;GTT;GTT;GTT;GTT	!;!;!;!;!|!;!;!;!;!	Q;Q;Q;Q;Q|V;V;V;V;V	!;!;!;!;!|!;!;!;!;!	3;3;3;3;3|1;1;1;1;1	1041;1078;1011;1011;1011|1042;1079;1012;1012;1012	+;+;+;+;+|+;+;+;+;+	uc002oog.1;uc002ooh.1;uc002ooi.1;uc002ook.1;uc002ool.1|uc002oog.1;uc002ooh.1;uc002ooi.1;uc002ook.1;uc002ool.1	NM_003573;NM_001042544;NM_001042545;AF054502;AK074499|NM_003573;NM_001042544;NM_001042545;AF054502;AK074499	Q8N2S1-3;Q8N2S1;Q8N2S1-2;F5GXC9;Q8N2S1-4|Q8N2S1-3;Q8N2S1;Q8N2S1-2;F5GXC9;Q8N2S1-4	Q8N2S1-3;LTBP4_HUMAN;Q8N2S1-2;F5GXC9_HUMAN;Q8N2S1-4|Q8N2S1-3;LTBP4_HUMAN;Q8N2S1-2;F5GXC9_HUMAN;Q8N2S1-4	NP_003564;NP_001036009;NP_001036010;NP_001036010;NP_001036010|NP_003564;NP_001036009;NP_001036010;NP_001036010;NP_001036010	Homo sapiens latent transforming growth factor beta binding protein 4 (LTBP4), transcript variant 2, mRNA.;Homo sapiens latent transforming growth factor beta binding protein 4 (LTBP4), transcript variant 1, mRNA.;Homo sapiens latent transforming growth factor beta binding protein 4 (LTBP4), transcript variant 3, mRNA.;Homo sapiens latent transforming growth factor beta binding protein 4 (LTBP4),…	!;!;!;!;!|!;!;!;!;!	NM_003573;NM_001042544;NM_001042545;NM_001042545;NM_001042545|NM_003573;NM_001042544;NM_001042545;NM_001042545;NM_001042545	LTBP4;LTBP4;LTBP4;LTBP4;LTBP4|LTBP4;LTBP4;LTBP4;LTBP4;LTBP4	NM_003573;NM_001042544;NM_001042545;NM_001042545;NM_001042545|NM_003573;NM_001042544;NM_001042545;NM_001042545;NM_001042545	LTBP4;LTBP4;LTBP4;LTBP4;LTBP4|LTBP4;LTBP4;LTBP4;LTBP4;LTBP4	!|!	!|!	!|!	!|!	!|!	!|!	!|!	!|!	!|!	1|1	8.71|6.34	13.7;26.9;27.3|23.6;20.0;20.4	rs59030801|rs748218833	+|+	-;G|-;A	insertion|insertion
chr2	50149352	SNP	0	C	1	NA00001	1	!	0	!	0	0.5	T	exonic;exonic;exonic;exonic;exonic;exonic;exonic;exonic;exonic;exonic;exonic;exonic;exonic;exonic;exonic;exonic;exonic;exonic;exonic;exonic;exonic;exonic;exonic;exonic;exonic;exonic	synonymous;synonymous;synonymous;synonymous;synonymous;synonymous;synonymous;synonymous;synonymous;synonymous;synonymous;synonymous;synonymous;synonymous;synonymous;synonymous;synonymous;synonymous;synonymous;synonymous;synonymous;synonymous;synonymous;synonymous;synonymous;synonymous	CCA;CCA;CCA;CCA;CCA;CCA;CCA;CCA;CCA;CCA;CCA;CCA;CCA;CCA;CCA;CCA;CCA;CCA;CCA;CCA;CCA;CCA;CCA;CCA;CCA;CCA	CCG;CCG;CCG;CCG;CCG;CCG;CCG;CCG;CCG;CCG;CCG;CCG;CCG;CCG;CCG;CCG;CCG;CCG;CCG;CCG;CCG;CCG;CCG;CCG;CCG;CCG	P;P;P;P;P;P;P;P;P;P;P;P;P;P;P;P;P;P;P;P;P;P;P;P;P;P	P;P;P;P;P;P;P;P;P;P;P;P;P;P;P;P;P;P;P;P;P;P;P;P;P;P	3;3;3;3;3;3;3;3;3;3;3;3;3;3;3;3;3;3;3;3;3;3;3;3;3;3	1407;1351;1396;1418;1409;1363;1388;1388;1388;353;353;1348;1411;350;1371;383;1417;380;1415;1410;1358;1458;1458;1458;50;53	-;-;-;-;-;-;-;-;-;-;-;-;-;-;-;-;-;-;-;-;-;-;-;-;-;-	!;!;!;!;!;!;uc021vhj.1;uc021vhh.1;uc002rxc.1;uc010fbp.3;uc010yon.2;!;!;!;!;!;!;!;!;!;!;uc021vhi.1;uc021vhg.1;uc002rxb.4;!;!	!;!;!;!;!;!;NM_004801;CCDS54360;AK093260;NM_138735;AK295773;!;!;!;!;!;!;!;!;!;!;NM_001135659;CCDS46282;AB383911;!;!	!;!;!;!;!;!;Q9ULB1;Q9ULB1;!;P58400;H0Y568;!;!;!;!;!;!;!;!;!;!;Q9ULB1-3;Q9ULB1-3;A7E294;!;!	!;!;!;!;!;!;NRX1A_HUMAN;NRX1A_HUMAN;!;NRX1B_HUMAN;H0Y568_HUMAN;!;!;!;!;!;!;!;!;!;!;Q9ULB1-3;Q9ULB1-3;A7E294_HUMAN;!;!	!;!;!;!;!;!;NP_004792;NP_004792;!;NP_620072;NP_620072;!;!;!;!;!;!;!;!;!;!;NP_001129131;NP_001129131;NP_001129131;!;!	!;!;!;!;!;!;Homo sapiens neurexin 1 (NRXN1), transcript variant alpha1, mRNA.;Homo sapiens neurexin 1 (NRXN1), transcript variant alpha1, mRNA.;Homo sapiens neurexin 1 (NRXN1), transcript variant alpha1, mRNA.;Homo sapiens neurexin 1 (NRXN1), transcript variant beta, mRNA.;Homo sapiens neurexin 1 (NRXN1), transcript variant beta, mRNA.;!;!;!;!;!;!;!;!;!;!;Homo sapiens neurexin 1 (NRXN1), transcri…	!;!;!;!;!;!;!;!;!;!;!;!;!;!;!;!;!;!;!;!;!;!;!;!;!;!	NM_001330082;NM_001330087;NM_001330084;NM_001330078;NM_001330085;NM_001330083;NM_004801;NM_004801;NM_004801;NM_138735;NM_138735;NM_001330096;NM_001330094;NM_001330097;NM_001330095;NM_001330092;NM_001330093;NM_001330091;NM_001330086;NM_001330077;NM_001330088;NM_001135659;NM_001135659;NM_001135659;NM_001320157;NM_001320156	NRXN1;NRXN1;NRXN1;NRXN1;NRXN1;NRXN1;NRXN1;NRXN1;NRXN1;NRXN1;NRXN1;NRXN1;NRXN1;NRXN1;NRXN1;NRXN1;NRXN1;NRXN1;NRXN1;NRXN1;NRXN1;NRXN1;NRXN1;NRXN1;NRXN1;NRXN1	NM_001330082;NM_001330087;NM_001330084;NM_001330078;NM_001330085;NM_001330083;NM_004801;NM_004801;NM_004801;NM_138735;NM_138735;NM_001330096;NM_001330094;NM_001330097;NM_001330095;NM_001330092;NM_001330093;NM_001330091;NM_001330086;NM_001330077;NM_001330088;NM_001135659;NM_001135659;NM_001135659;NM_001320157;NM_001320156	NRXN1;NRXN1;NRXN1;NRXN1;NRXN1;NRXN1;NRXN1;NRXN1;NRXN1;NRXN1;NRXN1;NRXN1;NRXN1;NRXN1;NRXN1;NRXN1;NRXN1;NRXN1;NRXN1;NRXN1;NRXN1;NRXN1;NRXN1;NRXN1;NRXN1;NRXN1	72963;74704;74705;74736;74737;74738;74740;153917;154208;154486;154588;154589;155369;155370;155995;156513;157517;157980;158238;159084;159317;159398;159472;159781;160110;160353;160464;160911;161153;161164;161165;161183;162039;162136;162256;162273;162287;162598;162706;164102;164301;164327;164559;164637;164703;164835;164838;166645;247857;247928;248041;381112;381316;381339;381414;381822;382293;382484;…	-;-;-;-;-;-;-;-;-;-;-;-;-;-;-;-;-;-;-;-;-;-;-;-;-;-;-;-;-;-;-;-;-;-;-;-;-;-;-;-;-;-;-;-;-;-;-;Gestational diabetes mellitus uncontrolled;-;-;-;-;-;-;-;-;-;-;-;-;-;-;-;-	Uncertain significance;Pathogenic;Pathogenic;Pathogenic;Pathogenic;Pathogenic;Pathogenic;Pathogenic;Pathogenic;Uncertain significance;Benign;Benign;Pathogenic;Pathogenic;Pathogenic;Uncertain significance;Uncertain significance;Pathogenic;Pathogenic;Uncertain significance;Pathogenic;Uncertain significance;Uncertain significance;Uncertain significance;Uncertain significance;Pathogenic;Likely benign…	copy number loss;copy number loss;copy number loss;copy number loss;copy number loss;copy number loss;copy number loss;copy number loss;copy number loss;copy number loss;copy number loss;copy number loss;copy number loss;copy number loss;copy number loss;copy number loss;copy number loss;copy number loss;copy number loss;copy number loss;copy number loss;copy number loss;copy number loss;copy num…	paternal;not provided;not provided;paternal;de novo;maternal;not provided;not provided;not provided;not provided;not provided;not provided;not provided;not provided;de novo;not provided;not provided;not provided;not provided;not provided;de novo;not provided;not provided;paternal;not provided;not provided;not provided;not provided;not provided;not provided;not provided;not provided;not provided;m…	1;1;1;1;1;1;1;1;1;1;1;1;1;1;1;1;1;1;1;1;1;1;1;1;1;1;1;1;1;1;1;1;1;1;1;1;1;1;1;1;1;1;1;1;1;1;1;1;1;1;1;1;1;1;1;1;1;1;1;1;1;1;1;1	criteria provided, single submitter;criteria provided, single submitter;criteria provided, single submitter;criteria provided, single submitter;criteria provided, single submitter;criteria provided, single submitter;criteria provided, single submitter;no assertion criteria provided;no assertion criteria provided;no assertion criteria provided;no assertion criteria provided;no assertion criteria p…	50892847;50675808;50712339;50775890;50937444;50964848;51083410;50680795;47033357;51083410;51049645;51049645;50725729;50680795;51037104;50943480;50892847;50847100;50802121;50235306;50978466;50725664;50882091;50783130;50978456;50826550;50918461;50811167;50814676;50970662;51083410;50231264;50847100;50851432;50492639;50138031;51021452;50909765;50881995;50399251;51142849;50850691;51021434;51067055;491…	50982172;51136752;50758351;50982172;51314430;51400694;51382872;50892906;50792676;51142908;51066578;51122091;50937503;50937503;51446873;51029090;51083469;50982172;50937503;50268306;51528474;51057797;50947804;50807050;51083477;50925896;51007990;50870064;50957455;51008023;51109690;50268508;51556715;51492867;50501930;50170766;51029109;51335129;50947729;51029090;51510961;50982113;51067114;51100478;510…	0.77	-0.14	0.18	rs55923848	-	A;G	single
chr2	71825797	SNP	0	G	2	NA00001	1	!	0	!	0	0.5	C	exonic;exonic;exonic;exonic;exonic;exonic;exonic;exonic;exonic;exonic;exonic;exonic;exonic;exonic;exonic;exonic	nonSynonymous;nonSynonymous;nonSynonymous;nonSynonymous;nonSynonymous;nonSynonymous;nonSynonymous;nonSynonymous;nonSynonymous;nonSynonymous;nonSynonymous;nonSynonymous;nonSynonymous;nonSynonymous;nonSynonymous;nonSynonymous	ATC;ATC;ATC;ATC;ATC;ATC;ATC;ATC;ATC;ATC;ATC;ATC;ATC;ATC;ATC;ATC	ATG;ATG;ATG;ATG;ATG;ATG;ATG;ATG;ATG;ATG;ATG;ATG;ATG;ATG;ATG;ATG	I;I;I;I;I;I;I;I;I;I;I;I;I;I;I;I	M;M;M;M;M;M;M;M;M;M;M;M;M;M;M;M	3;3;3;3;3;3;3;3;3;3;3;3;3;3;3;3	1225;1208;1225;1194;1239;1194;1194;1208;1195;1226;1240;1209;1195;1195;1226;1209	+;+;+;+;+;+;+;+;+;+;+;+;+;+;+;+	uc010fei.3;uc002sie.3;uc010fef.3;uc010feh.3;uc010feg.3;uc002sig.4;uc010yqy.2;uc010fee.3;uc010fel.3;uc010fen.3;uc010feo.3;uc010fem.3;uc010fej.3;uc010yqz.2;uc010fek.3;uc002sif.3	NM_001130980;NM_003494;NM_001130981;NM_001130977;NM_001130979;NM_001130976;AK295004;NM_001130978;NM_001130986;NM_001130987;NM_001130982;NM_001130983;NM_001130984;AK303364;NM_001130985;NM_001130455	O75923-5;O75923;O75923-7;O75923-6;O75923-2;O75923-3;B7Z2R1;O75923-4;O75923-9;O75923-13;O75923-8;O75923-10;O75923-12;B7Z8G4;O75923-11;O75923-14	O75923-5;DYSF_HUMAN;O75923-7;O75923-6;O75923-2;O75923-3;B7Z2R1_HUMAN;O75923-4;O75923-9;O75923-13;O75923-8;O75923-10;O75923-12;B7Z8G4_HUMAN;O75923-11;O75923-14	NP_001124452;NP_003485;NP_001124453;NP_001124449;NP_001124451;NP_001124448;NP_001124448;NP_001124450;NP_001124458;NP_001124459;NP_001124454;NP_001124455;NP_001124456;NP_001124456;NP_001124457;NP_001123927	Homo sapiens dysferlin, limb girdle muscular dystrophy 2B (autosomal recessive) (DYSF), transcript variant 13, mRNA.;Homo sapiens dysferlin, limb girdle muscular dystrophy 2B (autosomal recessive) (DYSF), transcript variant 8, mRNA.;Homo sapiens dysferlin, limb girdle muscular dystrophy 2B (autosomal recessive) (DYSF), transcript variant 14, mRNA.;Homo sapiens dysferlin, limb girdle muscular dyst…	!;!;!;!;!;!;!;!;!;!;!;!;!;!;!;!	NM_001130980;NM_003494;NM_001130981;NM_001130977;NM_001130979;NM_001130976;NM_001130976;NM_001130978;NM_001130986;NM_001130987;NM_001130982;NM_001130983;NM_001130984;NM_001130984;NM_001130985;NM_001130455	DYSF;DYSF;DYSF;DYSF;DYSF;DYSF;DYSF;DYSF;DYSF;DYSF;DYSF;DYSF;DYSF;DYSF;DYSF;DYSF	NM_001130980;NM_003494;NM_001130981;NM_001130977;NM_001130979;NM_001130976;NM_001130976;NM_001130978;NM_001130986;NM_001130987;NM_001130982;NM_001130983;NM_001130984;NM_001130984;NM_001130985;NM_001130455	DYSF;DYSF;DYSF;DYSF;DYSF;DYSF;DYSF;DYSF;DYSF;DYSF;DYSF;DYSF;DYSF;DYSF;DYSF;DYSF	!	!	!	!	!	!	!	!	!	0	-2.03	23.4	rs148858485	+	C;G;T	single
chr2	166179712	SNP	0	C	2	NA00001	1	!	0	!	0	0.5	G	exonic;exonic;exonic	nonSynonymous;nonSynonymous;nonSynonymous	AGT;AGT;AGT	ACT;ACT;ACT	S;S;S	T;T;T	2;2;2	573;573;573	+;+;+	uc002udc.3;uc002udd.3;uc002ude.3	NM_001040142;NM_021007;NM_001040143	Q99250;Q99250;Q99250-2	SCN2A_HUMAN;SCN2A_HUMAN;Q99250-2	NP_066287;NP_066287;NP_066287	Homo sapiens sodium channel, voltage-gated, type II, alpha subunit (SCN2A), transcript variant 2, mRNA.;Homo sapiens sodium channel, voltage-gated, type II, alpha subunit (SCN2A), transcript variant 1, mRNA.;Homo sapiens sodium channel, voltage-gated, type II, alpha subunit (SCN2A), transcript variant 3, mRNA.	!;!;!	NM_001040142;NM_021007;NM_001040143	SCN2A;SCN2A;SCN2A	NM_001040142;NM_021007;NM_001040143	SCN2A;SCN2A;SCN2A	!	!	!	!	!	!	!	!	!	1	9.87	27.8	!	!	!	!
chr2	166183371	SNP	0	G	1	NA00001	1	!	0	!	0	0.5	A	exonic;exonic;exonic	nonSynonymous;nonSynonymous;nonSynonymous	ACT;ACT;ACT	GCT;GCT;GCT	T;T;T	A;A;A	1;1;1	676;676;676	+;+;+	uc002udc.3;uc002udd.3;uc002ude.3	NM_001040142;NM_021007;NM_001040143	Q99250;Q99250;Q99250-2	SCN2A_HUMAN;SCN2A_HUMAN;Q99250-2	NP_066287;NP_066287;NP_066287	Homo sapiens sodium channel, voltage-gated, type II, alpha subunit (SCN2A), transcript variant 2, mRNA.;Homo sapiens sodium channel, voltage-gated, type II, alpha subunit (SCN2A), transcript variant 1, mRNA.;Homo sapiens sodium channel, voltage-gated, type II, alpha subunit (SCN2A), transcript variant 3, mRNA.	!;!;!	NM_001040142;NM_021007;NM_001040143	SCN2A;SCN2A;SCN2A	NM_001040142;NM_021007;NM_001040143	SCN2A;SCN2A;SCN2A	!	!	!	!	!	!	!	!	!	1	9.05	24.2	!	!	!	!
chr16	89575040	MULTIALLELIC	0	A	0	NA00001	1	!	0	!	0	0.5	C	intronic;intronic;intronic	!	!	!	!	!	!	!	+;+;+	uc002fni.3;uc002fnj.3;uc002fnl.3	NM_199367;NM_003119;AK094627	Q9UQ90-2;Q9UQ90;B3KSY6	Q9UQ90-2;SPG7_HUMAN;B3KSY6_HUMAN	NP_955399;NP_003110;NP_003110	Homo sapiens spastic paraplegia 7 (pure and complicated autosomal recessive) (SPG7), nuclear gene encoding mitochondrial protein, transcript variant 2, mRNA.;Homo sapiens spastic paraplegia 7 (pure and complicated autosomal recessive) (SPG7), nuclear gene encoding mitochondrial protein, transcript variant 1, mRNA.;Homo sapiens spastic paraplegia 7 (pure and complicated autosomal recessive) (SPG7)…	!;!;!	NM_199367;NM_003119;NM_003119	SPG7;SPG7;SPG7	NM_199367;NM_003119;NM_003119	SPG7;SPG7;SPG7	164289;213227;262751;382822	-;Spastic paraplegia 7;16q24.3 microdeletion syndrome;-	Benign;Benign;Pathogenic;Uncertain significance	copy number loss;deletion;deletion;copy number gain	not provided;germline;de novo;not provided	1;1;1;1	no assertion criteria provided;criteria provided, single submitter;no assertion criteria provided;no assertion criteria provided	89283689;89590658;88755312;89273377	89603390;89590715;89584412;89592077	0	-0.36	8.87	!	!	!	!
chr2	166929892	DEL	0	-8	0	NA00001	1	!	0	!	0	0.5	C|A|G|G|T|C|C|T	exonic;exonic;exonic;exonic|exonic;exonic;exonic;exonic|exonic;exonic;exonic;exonic|exonic;exonic;exonic;exonic|exonic;exonic;exonic;exonic|exonic;exonic;exonic;exonic|exonic;exonic;exonic;exonic|exonic;exonic;exonic;exonic	indel-frameshift;indel-frameshift;indel-frameshift;indel-frameshift|indel-frameshift;indel-frameshift;indel-frameshift;indel-frameshift|indel-frameshift;indel-frameshift;indel-frameshift;indel-frameshift|indel-frameshift;indel-frameshift;indel-frameshift;indel-frameshift|indel-frameshift;indel-frameshift;indel-frameshift;indel-frameshift|indel-frameshift;indel-frameshift;indel-frameshift;indel-fr…	CTG;CTG;CTG;CTG|CTG;CTG;CTG;CTG|CTG;CTG;CTG;CTG|GAC;GAC;GAC;GAC|GAC;GAC;GAC;GAC|GAC;GAC;GAC;GAC|GAG;GAG;GAG;GAG|GAG;GAG;GAG;GAG	!;!;!;!|!;!;!;!|!;!;!;!|!;!;!;!|!;!;!;!|!;!;!;!|!;!;!;!|!;!;!;!	L;L;L;L|L;L;L;L|L;L;L;L|D;D;D;D|D;D;D;D|D;D;D;D|E;E;E;E|E;E;E;E	!;!;!;!|!;!;!;!|!;!;!;!|!;!;!;!|!;!;!;!|!;!;!;!|!;!;!;!|!;!;!;!	3;3;3;3|2;2;2;2|1;1;1;1|3;3;3;3|2;2;2;2|1;1;1;1|3;3;3;3|2;2;2;2	80;80;80;80|80;80;80;80|80;80;80;80|79;79;79;79|79;79;79;79|79;79;79;79|78;78;78;78|78;78;78;78	-;-;-;-|-;-;-;-|-;-;-;-|-;-;-;-|-;-;-;-|-;-;-;-|-;-;-;-|-;-;-;-	uc021vsb.1;uc002udo.4;uc010fpk.3;!|uc021vsb.1;uc002udo.4;uc010fpk.3;!|uc021vsb.1;uc002udo.4;uc010fpk.3;!|uc021vsb.1;uc002udo.4;uc010fpk.3;!|uc021vsb.1;uc002udo.4;uc010fpk.3;!|uc021vsb.1;uc002udo.4;uc010fpk.3;!|uc021vsb.1;uc002udo.4;uc010fpk.3;!|uc021vsb.1;uc002udo.4;uc010fpk.3;!	NM_006920;NM_001202435;NM_001165964;!|NM_006920;NM_001202435;NM_001165964;!|NM_006920;NM_001202435;NM_001165964;!|NM_006920;NM_001202435;NM_001165964;!|NM_006920;NM_001202435;NM_001165964;!|NM_006920;NM_001202435;NM_001165964;!|NM_006920;NM_001202435;NM_001165964;!|NM_006920;NM_001202435;NM_001165964;!	P35498-2;P35498;E9PG49;!|P35498-2;P35498;E9PG49;!|P35498-2;P35498;E9PG49;!|P35498-2;P35498;E9PG49;!|P35498-2;P35498;E9PG49;!|P35498-2;P35498;E9PG49;!|P35498-2;P35498;E9PG49;!|P35498-2;P35498;E9PG49;!	P35498-2;SCN1A_HUMAN;E9PG49_HUMAN;!|P35498-2;SCN1A_HUMAN;E9PG49_HUMAN;!|P35498-2;SCN1A_HUMAN;E9PG49_HUMAN;!|P35498-2;SCN1A_HUMAN;E9PG49_HUMAN;!|P35498-2;SCN1A_HUMAN;E9PG49_HUMAN;!|P35498-2;SCN1A_HUMAN;E9PG49_HUMAN;!|P35498-2;SCN1A_HUMAN;E9PG49_HUMAN;!|P35498-2;SCN1A_HUMAN;E9PG49_HUMAN;!	NP_008851;NP_001189364;NP_001159436;!|NP_008851;NP_001189364;NP_001159436;!|NP_008851;NP_001189364;NP_001159436;!|NP_008851;NP_001189364;NP_001159436;!|NP_008851;NP_001189364;NP_001159436;!|NP_008851;NP_001189364;NP_001159436;!|NP_008851;NP_001189364;NP_001159436;!|NP_008851;NP_001189364;NP_001159436;!	Homo sapiens sodium channel, voltage-gated, type I, alpha subunit (SCN1A), transcript variant 4, mRNA.;Homo sapiens sodium channel, voltage-gated, type I, alpha subunit (SCN1A), transcript variant 4, mRNA.;Homo sapiens sodium channel, voltage-gated, type I, alpha subunit (SCN1A), transcript variant 4, mRNA.;!|Homo sapiens sodium channel, voltage-gated, type I, alpha subunit (SCN1A), transcript va…	!;!;!;!|!;!;!;!|!;!;!;!|!;!;!;!|!;!;!;!|!;!;!;!|!;!;!;!|!;!;!;!	NM_006920;NM_001202435;NM_001165964;NM_001165963|NM_006920;NM_001202435;NM_001165964;NM_001165963|NM_006920;NM_001202435;NM_001165964;NM_001165963|NM_006920;NM_001202435;NM_001165964;NM_001165963|NM_006920;NM_001202435;NM_001165964;NM_001165963|NM_006920;NM_001202435;NM_001165964;NM_001165963|NM_006920;NM_001202435;NM_001165964;NM_001165963|NM_006920;NM_001202435;NM_001165964;NM_001165963	SCN1A;SCN1A;SCN1A;SCN1A|SCN1A;SCN1A;SCN1A;SCN1A|SCN1A;SCN1A;SCN1A;SCN1A|SCN1A;SCN1A;SCN1A;SCN1A|SCN1A;SCN1A;SCN1A;SCN1A|SCN1A;SCN1A;SCN1A;SCN1A|SCN1A;SCN1A;SCN1A;SCN1A|SCN1A;SCN1A;SCN1A;SCN1A	NM_006920;NM_001202435;NM_001165964;NM_001165963|NM_006920;NM_001202435;NM_001165964;NM_001165963|NM_006920;NM_001202435;NM_001165964;NM_001165963|NM_006920;NM_001202435;NM_001165964;NM_001165963|NM_006920;NM_001202435;NM_001165964;NM_001165963|NM_006920;NM_001202435;NM_001165964;NM_001165963|NM_006920;NM_001202435;NM_001165964;NM_001165963|NM_006920;NM_001202435;NM_001165964;NM_001165963	SCN1A;SCN1A;SCN1A;SCN1A|SCN1A;SCN1A;SCN1A;SCN1A|SCN1A;SCN1A;SCN1A;SCN1A|SCN1A;SCN1A;SCN1A;SCN1A|SCN1A;SCN1A;SCN1A;SCN1A|SCN1A;SCN1A;SCN1A;SCN1A|SCN1A;SCN1A;SCN1A;SCN1A|SCN1A;SCN1A;SCN1A;SCN1A	74846;187868;187871;247862|74846;187868;187871;247862|74846;187868;187871;247862|74846;187868;187871;247862|74846;187868;187871;247862|74846;187868;187871;247862|74846;187868;187871;247862|74846;187868;187871;247862	-;Severe myoclonic epilepsy in infancy;Severe myoclonic epilepsy in infancy;-|-;Severe myoclonic epilepsy in infancy;Severe myoclonic epilepsy in infancy;-|-;Severe myoclonic epilepsy in infancy;Severe myoclonic epilepsy in infancy;-|-;Severe myoclonic epilepsy in infancy;Severe myoclonic epilepsy in infancy;-|-;Severe myoclonic epilepsy in infancy;Severe myoclonic epilepsy in infancy;-|-;Severe …	Pathogenic;Pathogenic;Pathogenic;Pathogenic|Pathogenic;Pathogenic;Pathogenic;Pathogenic|Pathogenic;Pathogenic;Pathogenic;Pathogenic|Pathogenic;Pathogenic;Pathogenic;Pathogenic|Pathogenic;Pathogenic;Pathogenic;Pathogenic|Pathogenic;Pathogenic;Pathogenic;Pathogenic|Pathogenic;Pathogenic;Pathogenic;Pathogenic|Pathogenic;Pathogenic;Pathogenic;Pathogenic	copy number loss;deletion;deletion;copy number loss|copy number loss;deletion;deletion;copy number loss|copy number loss;deletion;deletion;copy number loss|copy number loss;deletion;deletion;copy number loss|copy number loss;deletion;deletion;copy number loss|copy number loss;deletion;deletion;copy number loss|copy number loss;deletion;deletion;copy number loss|copy number loss;deletion;deletion;…	not provided;de novo;de novo;unknown|not provided;de novo;de novo;unknown|not provided;de novo;de novo;unknown|not provided;de novo;de novo;unknown|not provided;de novo;de novo;unknown|not provided;de novo;de novo;unknown|not provided;de novo;de novo;unknown|not provided;de novo;de novo;unknown	1;1;1;1|1;1;1;1|1;1;1;1|1;1;1;1|1;1;1;1|1;1;1;1|1;1;1;1|1;1;1;1	criteria provided, single submitter;criteria provided, single submitter;criteria provided, single submitter;criteria provided, single submitter|criteria provided, single submitter;criteria provided, single submitter;criteria provided, single submitter;criteria provided, single submitter|criteria provided, single submitter;criteria provided, single submitter;criteria provided, single submitter;cri…	166900946;166911148;166912921;166894421|166900946;166911148;166912921;166894421|166900946;166911148;166912921;166894421|166900946;166911148;166912921;166894421|166900946;166911148;166912921;166894421|166900946;166911148;166912921;166894421|166900946;166911148;166912921;166894421|166900946;166911148;166912921;166894421	166936297;166911276;166913010;166903728|166936297;166911276;166913010;166903728|166936297;166911276;166913010;166903728|166936297;166911276;166913010;166903728|166936297;166911276;166913010;166903728|166936297;166911276;166913010;166903728|166936297;166911276;166913010;166903728|166936297;166911276;166913010;166903728	1|1|1|1|1|1|1|1	3.16|9.27|5.42|1.87|7.98|7.76|2.70|7.98	12.8;9.18;11.1|23.4;22.1;23.3|7.83;14.8;16.0|8.39;23.2;23.3|26.2;23.3;23.4|29.4;27.4;25|26;25.4;12.5|22.4;25.8;23.4	!|!|!|!|!|rs121917982|rs121917933|!	!|!|!|!|!|-|-|!	!|!|!|!|!|C;G|G;T|!	!|!|!|!|!|single|single|!
chr2	185803445	DEL	0	-24	0	!	0	NA00001	1	!	0	1	G|C|A|G|C|T|G|C|T|G|C|A|G|C|T|G|C|A|G|C|T|G|C|A	exonic|exonic|exonic|exonic|exonic|exonic|exonic|exonic|exonic|exonic|exonic|exonic|exonic|exonic|exonic|exonic|exonic|exonic|exonic|exonic|exonic|exonic|exonic|exonic	indel-nonFrameshift|indel-nonFrameshift|indel-nonFrameshift|indel-nonFrameshift|indel-nonFrameshift|indel-nonFrameshift|indel-nonFrameshift|indel-nonFrameshift|indel-nonFrameshift|indel-nonFrameshift|indel-nonFrameshift|indel-nonFrameshift|indel-nonFrameshift|indel-nonFrameshift|indel-nonFrameshift|indel-nonFrameshift|indel-nonFrameshift|indel-nonFrameshift|indel-nonFrameshift|indel-nonFrameshift…	GCA|GCA|GCA|GCT|GCT|GCT|GCT|GCT|GCT|GCA|GCA|GCA|GCT|GCT|GCT|GCA|GCA|GCA|GCT|GCT|GCT|GCA|GCA|GCA	!|!|!|!|!|!|!|!|!|!|!|!|!|!|!|!|!|!|!|!|!|!|!|!	A|A|A|A|A|A|A|A|A|A|A|A|A|A|A|A|A|A|A|A|A|A|A|A	!|!|!|!|!|!|!|!|!|!|!|!|!|!|!|!|!|!|!|!|!|!|!|!	1|2|3|1|2|3|1|2|3|1|2|3|1|2|3|1|2|3|1|2|3|1|2|3	1108|1108|1108|1109|1109|1109|1110|1110|1110|1111|1111|1111|1112|1112|1112|1113|1113|1113|1114|1114|1114|1115|1115|1115	+|+|+|+|+|+|+|+|+|+|+|+|+|+|+|+|+|+|+|+|+|+|+|+	uc002uph.3|uc002uph.3|uc002uph.3|uc002uph.3|uc002uph.3|uc002uph.3|uc002uph.3|uc002uph.3|uc002uph.3|uc002uph.3|uc002uph.3|uc002uph.3|uc002uph.3|uc002uph.3|uc002uph.3|uc002uph.3|uc002uph.3|uc002uph.3|uc002uph.3|uc002uph.3|uc002uph.3|uc002uph.3|uc002uph.3|uc002uph.3	NM_194250|NM_194250|NM_194250|NM_194250|NM_194250|NM_194250|NM_194250|NM_194250|NM_194250|NM_194250|NM_194250|NM_194250|NM_194250|NM_194250|NM_194250|NM_194250|NM_194250|NM_194250|NM_194250|NM_194250|NM_194250|NM_194250|NM_194250|NM_194250	Q7Z570|Q7Z570|Q7Z570|Q7Z570|Q7Z570|Q7Z570|Q7Z570|Q7Z570|Q7Z570|Q7Z570|Q7Z570|Q7Z570|Q7Z570|Q7Z570|Q7Z570|Q7Z570|Q7Z570|Q7Z570|Q7Z570|Q7Z570|Q7Z570|Q7Z570|Q7Z570|Q7Z570	Z804A_HUMAN|Z804A_HUMAN|Z804A_HUMAN|Z804A_HUMAN|Z804A_HUMAN|Z804A_HUMAN|Z804A_HUMAN|Z804A_HUMAN|Z804A_HUMAN|Z804A_HUMAN|Z804A_HUMAN|Z804A_HUMAN|Z804A_HUMAN|Z804A_HUMAN|Z804A_HUMAN|Z804A_HUMAN|Z804A_HUMAN|Z804A_HUMAN|Z804A_HUMAN|Z804A_HUMAN|Z804A_HUMAN|Z804A_HUMAN|Z804A_HUMAN|Z804A_HUMAN	NP_919226|NP_919226|NP_919226|NP_919226|NP_919226|NP_919226|NP_919226|NP_919226|NP_919226|NP_919226|NP_919226|NP_919226|NP_919226|NP_919226|NP_919226|NP_919226|NP_919226|NP_919226|NP_919226|NP_919226|NP_919226|NP_919226|NP_919226|NP_919226	Homo sapiens zinc finger protein 804A (ZNF804A), mRNA.|Homo sapiens zinc finger protein 804A (ZNF804A), mRNA.|Homo sapiens zinc finger protein 804A (ZNF804A), mRNA.|Homo sapiens zinc finger protein 804A (ZNF804A), mRNA.|Homo sapiens zinc finger protein 804A (ZNF804A), mRNA.|Homo sapiens zinc finger protein 804A (ZNF804A), mRNA.|Homo sapiens zinc finger protein 804A (ZNF804A), mRNA.|Homo sapiens z…	!|!|!|!|!|!|!|!|!|!|!|!|!|!|!|!|!|!|!|!|!|!|!|!	NM_194250|NM_194250|NM_194250|NM_194250|NM_194250|NM_194250|NM_194250|NM_194250|NM_194250|NM_194250|NM_194250|NM_194250|NM_194250|NM_194250|NM_194250|NM_194250|NM_194250|NM_194250|NM_194250|NM_194250|NM_194250|NM_194250|NM_194250|NM_194250	ZNF804A|ZNF804A|ZNF804A|ZNF804A|ZNF804A|ZNF804A|ZNF804A|ZNF804A|ZNF804A|ZNF804A|ZNF804A|ZNF804A|ZNF804A|ZNF804A|ZNF804A|ZNF804A|ZNF804A|ZNF804A|ZNF804A|ZNF804A|ZNF804A|ZNF804A|ZNF804A|ZNF804A	NM_194250|NM_194250|NM_194250|NM_194250|NM_194250|NM_194250|NM_194250|NM_194250|NM_194250|NM_194250|NM_194250|NM_194250|NM_194250|NM_194250|NM_194250|NM_194250|NM_194250|NM_194250|NM_194250|NM_194250|NM_194250|NM_194250|NM_194250|NM_194250	ZNF804A|ZNF804A|ZNF804A|ZNF804A|ZNF804A|ZNF804A|ZNF804A|ZNF804A|ZNF804A|ZNF804A|ZNF804A|ZNF804A|ZNF804A|ZNF804A|ZNF804A|ZNF804A|ZNF804A|ZNF804A|ZNF804A|ZNF804A|ZNF804A|ZNF804A|ZNF804A|ZNF804A	225933;382061|225933;382061|225933;382061|225933;382061|225933;382061|225933;382061|225933;382061|225933;382061|225933;382061|225933;382061|225933;382061|225933;382061|225933;382061|225933;382061|225933;382061|225933;382061|225933;382061|225933;382061|225933;382061|225933;382061|225933;382061|225933;382061|225933;382061|225933;382061	Schizophrenia;-|Schizophrenia;-|Schizophrenia;-|Schizophrenia;-|Schizophrenia;-|Schizophrenia;-|Schizophrenia;-|Schizophrenia;-|Schizophrenia;-|Schizophrenia;-|Schizophrenia;-|Schizophrenia;-|Schizophrenia;-|Schizophrenia;-|Schizophrenia;-|Schizophrenia;-|Schizophrenia;-|Schizophrenia;-|Schizophrenia;-|Schizophrenia;-|Schizophrenia;-|Schizophrenia;-|Schizophrenia;-|Schizophrenia;-	Likely pathogenic;Likely benign|Likely pathogenic;Likely benign|Likely pathogenic;Likely benign|Likely pathogenic;Likely benign|Likely pathogenic;Likely benign|Likely pathogenic;Likely benign|Likely pathogenic;Likely benign|Likely pathogenic;Likely benign|Likely pathogenic;Likely benign|Likely pathogenic;Likely benign|Likely pathogenic;Likely benign|Likely pathogenic;Likely benign|Likely pathogen…	deletion;copy number loss|deletion;copy number loss|deletion;copy number loss|deletion;copy number loss|deletion;copy number loss|deletion;copy number loss|deletion;copy number loss|deletion;copy number loss|deletion;copy number loss|deletion;copy number loss|deletion;copy number loss|deletion;copy number loss|deletion;copy number loss|deletion;copy number loss|deletion;copy number loss|deletion;…	germline;not provided|germline;not provided|germline;not provided|germline;not provided|germline;not provided|germline;not provided|germline;not provided|germline;not provided|germline;not provided|germline;not provided|germline;not provided|germline;not provided|germline;not provided|germline;not provided|germline;not provided|germline;not provided|germline;not provided|germline;not provided|ger…	1;1|1;1|1;1|1;1|1;1|1;1|1;1|1;1|1;1|1;1|1;1|1;1|1;1|1;1|1;1|1;1|1;1|1;1|1;1|1;1|1;1|1;1|1;1|1;1	criteria provided, single submitter;no assertion criteria provided|criteria provided, single submitter;no assertion criteria provided|criteria provided, single submitter;no assertion criteria provided|criteria provided, single submitter;no assertion criteria provided|criteria provided, single submitter;no assertion criteria provided|criteria provided, single submitter;no assertion criteria provid…	185701611;185743711|185701611;185743711|185701611;185743711|185701611;185743711|185701611;185743711|185701611;185743711|185701611;185743711|185701611;185743711|185701611;185743711|185701611;185743711|185701611;185743711|185701611;185743711|185701611;185743711|185701611;185743711|185701611;185743711|185701611;185743711|185701611;185743711|185701611;185743711|185701611;185743711|185701611;185743711…	185743114;186529693|185743114;186529693|185743114;186529693|185743114;186529693|185743114;186529693|185743114;186529693|185743114;186529693|185743114;186529693|185743114;186529693|185743114;186529693|185743114;186529693|185743114;186529693|185743114;186529693|185743114;186529693|185743114;186529693|185743114;186529693|185743114;186529693|185743114;186529693|185743114;186529693|185743114;186529693…	1|1|0.71|1.00|0.99|0|0.92|0.92|0|1.00|1.00|0.09|1.00|0.99|0|0.97|0.96|0|0.95|0.93|0|0.09|0.09|0	6.76|5.37|-0.17|3.38|3.54|-5.11|2.66|3.54|-3.70|3.96|5.46|-1.03|5.04|3.83|-5.00|3.97|3.06|-3.11|2.16|2.45|-11.1|1.58|1.94|-3.83	25;24.5;24.2|25;24.2;25|0.02;0.38;0.03|24.1;23.6;23.4|24.8;23.9;24.5|1.60;0.05;0.53|23.7;23.3;23.1|24.7;23.9;23|0.18;0.01;0.07|23.8;23.4;23.2|24.5;23.8;24.5|0.01;0.18;0.02|24.3;23.8;23.6|24.7;23.8;24.3|0.86;0.03;0.25|23.4;18.6;18.0|23.6;19.2;23.6|0.00;0.01;0.00|15.3;22.5;11.7|23.5;15.6;19.4|0.83;0.03;0.24|20.0;23.2;16.0|23.8;12.1;20.3|0.02;0.40;0.03	rs755588064;rs749760699;rs778162567;rs779223489;rs112183442;rs760682033;rs772277024;rs775620983|rs755588064;rs749760699;rs778162567;rs779223489;rs760682033;rs772277024;rs775620983|rs755588064;rs749760699;rs778162567;rs779223489;rs760682033;rs772277024;rs775620983|rs755588064;rs749760699;rs778162567;rs779223489;rs760682033;rs772277024;rs775620983;rs768734554;rs773056686|rs755588064;rs749760699;rs7…	+;+;+;+;+;+;+;+|+;+;+;+;+;+;+|+;+;+;+;+;+;+|+;+;+;+;+;+;+;+;+|+;+;+;+;+;+;+;+;+|+;+;+;+;+;+;+;+;+;+|+;+;+;+;+;+;+;+;+;+;+;+;+;+|+;+;+;+;+;+;+;+;+;+;+;+|+;+;+;+;+;+;+;+;+;+;+;+|+;+;+;+;+;+;+;+;+;+;+;+;+;+;+|+;+;+;+;+;+;+;+;+;+;+;+;+;+|+;+;+;+;+;+;+;+;+;+;+;+;+;+|+;+;+;+;+;+;+;+;+;+;+;+|+;+;+;+;+;+;+;+;+;+;+;+|+;+;+;+;+;+;+;+;+;+;+;+;+|+;+;+;+;+;+;+;+;+;+;+;+;+|+;+;+;+;+;+;+;+;+;+;+|+;+;+;+;+;+;+;+…	-;ACGCTGCAGCTGCTGCAGCTG;-;GCTGCAGCTGCTGCA;-;GCTGCAGCTGCTGCAGCTGCA;-;GCTGCAGCTGCTGCAGCT;A;G;-;GCAGCTGCTGCAGCTGCAGC;-;GCAGCTGCTGCAGCTGCAGCTGCA;-;GCAGCTGCTGCAGCTGCAGCTGCAGCC|-;ACGCTGCAGCTGCTGCAGCTG;-;GCTGCAGCTGCTGCA;-;GCTGCAGCTGCTGCAGCTGCA;-;GCTGCAGCTGCTGCAGCT;-;GCAGCTGCTGCAGCTGCAGC;-;GCAGCTGCTGCAGCTGCAGCTGCA;-;GCAGCTGCTGCAGCTGCAGCTGCAGCC|-;ACGCTGCAGCTGCTGCAGCTG;-;GCTGCAGCTGCTGCA;-;GCTGCAGCTGCTGCAGC…	deletion;deletion;deletion;deletion;single;deletion;deletion;deletion|deletion;deletion;deletion;deletion;deletion;deletion;deletion|deletion;deletion;deletion;deletion;deletion;deletion;deletion|deletion;deletion;deletion;deletion;deletion;deletion;deletion;deletion;deletion|deletion;deletion;deletion;deletion;deletion;deletion;deletion;deletion;deletion|deletion;deletion;deletion;deletion;delet…
chr2	201950249	SNP	0	T	2	NA00001	1	!	0	!	0	0.5	G	exonic;exonic	stopGain;stopGain	GGA;GGA	TGA;TGA	G;G	*;*	1;1	70;70	+;+	uc002uwx.4;uc031rqp.1	NM_002491;NM_001257102	O43676;O43676	NDUB3_HUMAN;NDUB3_HUMAN	NP_002482;NP_002482	Homo sapiens NADH dehydrogenase (ubiquinone) 1 beta subcomplex, 3, 12kDa (NDUFB3), nuclear gene encoding mitochondrial protein, transcript variant 1, mRNA.;Homo sapiens NADH dehydrogenase (ubiquinone) 1 beta subcomplex, 3, 12kDa (NDUFB3), nuclear gene encoding mitochondrial protein, transcript variant 2, mRNA.	!;!	NM_002491;NM_001257102	NDUFB3;NDUFB3	NM_002491;NM_001257102	NDUFB3;NDUFB3	247796	-	Likely pathogenic	copy number loss	unknown	1	criteria provided, single submitter	201949918	201950495	1	8.11	39	rs200800978	+	G;T	single
chr17	62022709	INS	0	#NAME?	0	NA00001	1	!	0	!	0	0.5	G|T	intronic|intronic	!|!	!|!	!|!	!|!	!|!	!|!	!|!	-|-	uc002jds.1|uc002jds.1	NM_000334|NM_000334	P35499|P35499	SCN4A_HUMAN|SCN4A_HUMAN	NP_000325|NP_000325	Homo sapiens sodium channel, voltage-gated, type IV, alpha subunit (SCN4A), mRNA.|Homo sapiens sodium channel, voltage-gated, type IV, alpha subunit (SCN4A), mRNA.	!|!	NM_000334|NM_000334	SCN4A|SCN4A	NM_000334|NM_000334	SCN4A|SCN4A	243949|243949	not specified|not specified	Uncertain significance|Uncertain significance	copy number gain|copy number gain	unknown|unknown	1|1	criteria provided, single submitter|criteria provided, single submitter	62018758|62018758	62067133|62067133	0|0	0.45|-0.27	14.5;12.4;13.3|16.7;14.8;16.1	!|rs111679484	!|+	!|C;T	!|single
chr2	179393504	SNP	0	T	2	NA00001	1	!	0	!	0	0.5	G	intronic;intronic;intronic;exonic;exonic;exonic;exonic;exonic;exonic	!;!;!;nonSynonymous;nonSynonymous;nonSynonymous;nonSynonymous;nonSynonymous;nonSynonymous	!;!;!;AGC;AGC;AGC;AGC;AGC;AGC	!;!;!;AGA;AGA;AGA;AGA;AGA;AGA	!;!;!;S;S;S;S;S;S	!;!;!;R;R;R;R;R;R	!;!;!;3;3;3;3;3;3	!;!;!;34017;26785;35658;26593;26718;33090	+;+;+;-;-;-;-;-;-	uc021vsx.1;uc002umo.3;uc002ump.2;uc031rqd.1;uc021vsz.2;uc031rqc.1;uc021vtb.2;uc021vta.2;uc021vsy.2	NR_031666;NR_038272;NR_038271;NM_001256850;NM_133437;NM_001267550;NM_003319;NM_133432;NM_133378	!;!;!;Q8WZ42;Q8WZ42-9;D3DPG0;Q8WZ42-3;Q8WZ42-10;Q8WZ42-11	!;!;!;TITIN_HUMAN;Q8WZ42-9;D3DPG0_HUMAN;Q8WZ42-3;Q8WZ42-10;Q8WZ42-11	!;!;!;NP_001243779;NP_597681;NP_001254479;NP_003310;NP_597676;NP_596869	Homo sapiens microRNA 548n (MIR548N), microRNA.;Homo sapiens TTN antisense RNA 1 (TTN-AS1), transcript variant 1, non-coding RNA.;Homo sapiens TTN antisense RNA 1 (TTN-AS1), transcript variant 2, non-coding RNA.;Homo sapiens titin (TTN), transcript variant N2BA, mRNA.;Homo sapiens titin (TTN), transcript variant IC, mRNA.;Homo sapiens titin (TTN), transcript variant IC, mRNA.;Homo sapiens titin (…	!;!;!;!;!;!;!;!;!	NR_031666;NR_038272;NR_038271;NM_001256850;NM_133437;NM_001267550;NM_003319;NM_133432;NM_133378	MIR548N;TTN-AS1;TTN-AS1;TTN;TTN;TTN;TTN;TTN;TTN	NR_031666;NR_038272;NR_038271;NM_001256850;NM_133437;NM_001267550;NM_003319;NM_133432;NM_133378	MIR548N;TTN-AS1;TTN-AS1;TTN;TTN;TTN;TTN;TTN;TTN	!	!	!	!	!	!	!	!	!	0	-0.52	19.8	rs761795663	+	A;G	single
chr2	238268730	SNP	0	A	2	NA00001	1	!	0	!	0	0.5	C	spliceDonor;spliceDonor;spliceDonor	!	!	!	!	!	!	!	-;-;-	uc002vwl.2;uc010znj.1;uc002vwo.2	NM_004369;NM_057166;NM_057167	P12111;E9PFQ6;P12111-2	CO6A3_HUMAN;E9PFQ6_HUMAN;P12111-2	NP_004360;NP_476507;NP_476508	Homo sapiens collagen, type VI, alpha 3 (COL6A3), transcript variant 1, mRNA.;Homo sapiens collagen, type VI, alpha 3 (COL6A3), transcript variant 4, mRNA.;Homo sapiens collagen, type VI, alpha 3 (COL6A3), transcript variant 5, mRNA.	!;!;!	NM_004369;NM_057166;NM_057167	COL6A3;COL6A3;COL6A3	NM_004369;NM_057166;NM_057167	COL6A3;COL6A3;COL6A3	!	!	!	!	!	!	!	!	!	1	7.1	25.3	rs398124128	-	A;G	single
chr21	43897396	SNP	0	T	1	NA00001	1	!	0	!	0	0.5	C	intronic;intronic	!	!	!	!	!	!	!	-;-	!;uc002zbg.3	!;NM_080860	!;Q8WYR4	!;RSPH1_HUMAN	!;NP_543136	!;Homo sapiens radial spoke head 1 homolog (Chlamydomonas) (RSPH1), mRNA.	!;!	NM_001286506;NM_080860	RSPH1;RSPH1	NM_001286506;NM_080860	RSPH1;RSPH1	216094;380968	-;-	Uncertain significance;Likely benign	copy number loss;copy number loss	unknown;not provided	1;1	criteria provided, single submitter;no assertion criteria provided	43749126;43766629	43904643;43904583	0	0.62	8.11	rs200382776	+	C;T	single
chr3	50402127	SNP	0	G	2	NA00001	1	!	0	!	0	0.5	T	intronic;exonic;exonic;exonic;exonic	!;nonSynonymous;nonSynonymous;nonSynonymous;nonSynonymous	!;CAA;CAA;CAA;CAA	!;CAC;CAC;CAC;CAC	!;Q;Q;Q;Q	!;H;H;H;H	!;3;3;3;3	!;1134;1067;1141;1136	+;-;-;-;-	!;uc003dap.3;!;uc003daq.3;!	!;NM_006030;!;NM_001174051;!	!;Q9NY47-2;!;Q9NY47;!	!;Q9NY47-2;!;CA2D2_HUMAN;!	!;NP_006021;!;NP_001167522;!	!;Homo sapiens calcium channel, voltage-dependent, alpha 2/delta subunit 2 (CACNA2D2), transcript variant 2, mRNA.;!;Homo sapiens calcium channel, voltage-dependent, alpha 2/delta subunit 2 (CACNA2D2), transcript variant 3, mRNA.;!	!;!;!;!;!	NR_111912;NM_006030;NM_001291101;NM_001174051;NM_001005505	CYB561D2;CACNA2D2;CACNA2D2;CACNA2D2;CACNA2D2	NR_111912;NM_006030;NM_001291101;NM_001174051;NM_001005505	CYB561D2;CACNA2D2;CACNA2D2;CACNA2D2;CACNA2D2	223163	Ductal breast carcinoma	Uncertain significance	copy number gain	somatic	1	no assertion criteria provided	50273827	50403519	1	1.09	23.5	rs150284749	+	G;T	single
chr22	30064360	INS	0	#NAME?	0	NA00001	1	!	0	!	0	0.5	G|A	exonic;exonic;exonic;exonic;exonic;intronic;intronic;exonic;exonic;exonic;exonic|exonic;exonic;exonic;exonic;exonic;intronic;intronic;exonic;exonic;exonic;exonic	indel-nonFrameshift;indel-nonFrameshift;indel-nonFrameshift;indel-nonFrameshift;indel-nonFrameshift;!;!;indel-nonFrameshift;indel-nonFrameshift;indel-nonFrameshift;indel-nonFrameshift|indel-nonFrameshift;indel-nonFrameshift;indel-nonFrameshift;indel-nonFrameshift;indel-nonFrameshift;!;!;indel-nonFrameshift;indel-nonFrameshift;indel-nonFrameshift;indel-nonFrameshift	ATG;ATG;ATG;ATG;ATG;!;!;ATG;ATG;ATG;ATG|AGG;AGG;AGG;AGG;AGG;!;!;AGG;AGG;AGG;AGG	!;!;!;!;!;!;!;!;!;!;!|!;!;!;!;!;!;!;!;!;!;!	M;M;M;M;M;!;!;M;M;M;M|R;R;R;R;R;!;!;R;R;R;R	!;!;!;!;!;!;!;!;!;!;!|!;!;!;!;!;!;!;!;!;!;!	3;3;3;3;3;!;!;3;3;3;3|1;1;1;1;1;!;!;1;1;1;1	225;267;308;266;308;!;!;225;225;308;308|226;268;309;267;309;!;!;226;226;309;309	+;+;+;+;+;+;+;+;+;+;+|+;+;+;+;+;+;+;+;+;+;+	uc003agi.4;uc003agh.4;uc003agf.4;uc003aga.4;uc003afy.4;uc003agj.4;uc003agd.4;uc003afz.4;uc010gvp.3;uc003age.4;uc003agg.4|uc003agi.4;uc003agh.4;uc003agf.4;uc003aga.4;uc003afy.4;uc003agj.4;uc003agd.4;uc003afz.4;uc010gvp.3;uc003age.4;uc003agg.4	NM_181830;NM_181829;NM_181832;NM_181828;NM_181825;NM_181833;AF122828;NM_181831;AF369700;NM_000268;NM_016418|NM_181830;NM_181829;NM_181832;NM_181828;NM_181825;NM_181833;AF122828;NM_181831;AF369700;NM_000268;NM_016418	P35240-4;P35240-5;P35240-3;P35240-6;P35240-3;P35240-9;!;P35240-4;P35240-4;P35240;P35240-3|P35240-4;P35240-5;P35240-3;P35240-6;P35240-3;P35240-9;!;P35240-4;P35240-4;P35240;P35240-3	P35240-4;P35240-5;P35240-3;P35240-6;P35240-3;P35240-9;!;P35240-4;P35240-4;MERL_HUMAN;P35240-3|P35240-4;P35240-5;P35240-3;P35240-6;P35240-3;P35240-9;!;P35240-4;P35240-4;MERL_HUMAN;P35240-3	NP_861969;NP_861967;NP_861970;NP_861966;NP_861970;NP_861971;!;NP_861969;NP_861969;NP_000259;NP_861970|NP_861969;NP_861967;NP_861970;NP_861966;NP_861970;NP_861971;!;NP_861969;NP_861969;NP_000259;NP_861970	Homo sapiens neurofibromin 2 (merlin) (NF2), transcript variant 7, mRNA.;Homo sapiens neurofibromin 2 (merlin) (NF2), transcript variant 6, mRNA.;Homo sapiens neurofibromin 2 (merlin) (NF2), transcript variant 8, mRNA.;Homo sapiens neurofibromin 2 (merlin) (NF2), transcript variant 5, mRNA.;Homo sapiens neurofibromin 2 (merlin) (NF2), transcript variant 12, mRNA.;Homo sapiens neurofibromin 2 (mer…	!;!;!;!;!;!;!;!;!;!;!|!;!;!;!;!;!;!;!;!;!;!	NM_181830;NM_181829;NM_181832;NM_181828;NM_181825;NM_181833;NM_181833;NM_181831;NM_181831;NM_000268;NM_016418|NM_181830;NM_181829;NM_181832;NM_181828;NM_181825;NM_181833;NM_181833;NM_181831;NM_181831;NM_000268;NM_016418	NF2;NF2;NF2;NF2;NF2;NF2;NF2;NF2;NF2;NF2;NF2|NF2;NF2;NF2;NF2;NF2;NF2;NF2;NF2;NF2;NF2;NF2	NM_181830;NM_181829;NM_181832;NM_181828;NM_181825;NM_181833;NM_181833;NM_181831;NM_181831;NM_000268;NM_016418|NM_181830;NM_181829;NM_181832;NM_181828;NM_181825;NM_181833;NM_181833;NM_181831;NM_181831;NM_000268;NM_016418	NF2;NF2;NF2;NF2;NF2;NF2;NF2;NF2;NF2;NF2;NF2|NF2;NF2;NF2;NF2;NF2;NF2;NF2;NF2;NF2;NF2;NF2	72079;158153;262764;262765;403750;403757|72079;158153;262764;262765;403750;403757	-;-;Neurofibromatosis, type 2;Neurofibromatosis, type 2;Neurofibromatosis, type 2;Neurofibromatosis, type 2|-;-;Neurofibromatosis, type 2;Neurofibromatosis, type 2;Neurofibromatosis, type 2;Neurofibromatosis, type 2	Uncertain significance;Pathogenic;-;-;Likely pathogenic;Likely pathogenic|Uncertain significance;Pathogenic;-;-;Likely pathogenic;Likely pathogenic	copy number gain;copy number loss;deletion;deletion;deletion;deletion|copy number gain;copy number loss;deletion;deletion;deletion;deletion	maternal;not provided;somatic;somatic;germline;germline|maternal;not provided;somatic;somatic;germline;germline	1;1;1;1;1;1|1;1;1;1;1;1	criteria provided, single submitter;no assertion criteria provided;no assertion for the individual variant;no assertion for the individual variant;criteria provided, single submitter;criteria provided, single submitter|criteria provided, single submitter;no assertion criteria provided;no assertion for the individual variant;no assertion for the individual variant;criteria provided, single submitt…	30060946;29998464;30057723;30063345;30035079;30064322|30060946;29998464;30057723;30063345;30035079;30064322	30109561;30035142;30063344;30067790;30035201;30067937|30109561;30035142;30063344;30067790;30035201;30067937	1|1	8.00|1.56	24.6;24.3;24.4|4.05;26;29	!|!	!|!	!|!	!|!
chr3	10188188	DEL	0	-10	0	NA00001	1	!	0	!	0	0.5	G|T|C|C|C|G|A|T|A|G	intronic;intronic|intronic;intronic|intronic;intronic|intronic;intronic|intronic;intronic|intronic;intronic|intronic;intronic|intronic;intronic|spliceAcceptor;intronic|spliceAcceptor;intronic	!|!|!|!|!|!|!|!|!|!	!|!|!|!|!|!|!|!|!|!	!|!|!|!|!|!|!|!|!|!	!|!|!|!|!|!|!|!|!|!	!|!|!|!|!|!|!|!|!|!	!|!|!|!|!|!|!|!|!|!	!|!|!|!|!|!|!|!|!|!	+;+|+;+|+;+|+;+|+;+|+;+|+;+|+;+|+;+|+;+	uc003bvc.3;uc003bvd.3|uc003bvc.3;uc003bvd.3|uc003bvc.3;uc003bvd.3|uc003bvc.3;uc003bvd.3|uc003bvc.3;uc003bvd.3|uc003bvc.3;uc003bvd.3|uc003bvc.3;uc003bvd.3|uc003bvc.3;uc003bvd.3|uc003bvc.3;uc003bvd.3|uc003bvc.3;uc003bvd.3	NM_000551;NM_198156|NM_000551;NM_198156|NM_000551;NM_198156|NM_000551;NM_198156|NM_000551;NM_198156|NM_000551;NM_198156|NM_000551;NM_198156|NM_000551;NM_198156|NM_000551;NM_198156|NM_000551;NM_198156	P40337;P40337-2|P40337;P40337-2|P40337;P40337-2|P40337;P40337-2|P40337;P40337-2|P40337;P40337-2|P40337;P40337-2|P40337;P40337-2|P40337;P40337-2|P40337;P40337-2	VHL_HUMAN;P40337-2|VHL_HUMAN;P40337-2|VHL_HUMAN;P40337-2|VHL_HUMAN;P40337-2|VHL_HUMAN;P40337-2|VHL_HUMAN;P40337-2|VHL_HUMAN;P40337-2|VHL_HUMAN;P40337-2|VHL_HUMAN;P40337-2|VHL_HUMAN;P40337-2	NP_000542;NP_937799|NP_000542;NP_937799|NP_000542;NP_937799|NP_000542;NP_937799|NP_000542;NP_937799|NP_000542;NP_937799|NP_000542;NP_937799|NP_000542;NP_937799|NP_000542;NP_937799|NP_000542;NP_937799	Homo sapiens von Hippel-Lindau tumor suppressor, E3 ubiquitin protein ligase (VHL), transcript variant 1, mRNA.;Homo sapiens von Hippel-Lindau tumor suppressor, E3 ubiquitin protein ligase (VHL), transcript variant 2, mRNA.|Homo sapiens von Hippel-Lindau tumor suppressor, E3 ubiquitin protein ligase (VHL), transcript variant 1, mRNA.;Homo sapiens von Hippel-Lindau tumor suppressor, E3 ubiquitin p…	!;!|!;!|!;!|!;!|!;!|!;!|!;!|!;!|!;!|!;!	NM_000551;NM_198156|NM_000551;NM_198156|NM_000551;NM_198156|NM_000551;NM_198156|NM_000551;NM_198156|NM_000551;NM_198156|NM_000551;NM_198156|NM_000551;NM_198156|NM_000551;NM_198156|NM_000551;NM_198156	VHL;VHL|VHL;VHL|VHL;VHL|VHL;VHL|VHL;VHL|VHL;VHL|VHL;VHL|VHL;VHL|VHL;VHL|VHL;VHL	NM_000551;NM_198156|NM_000551;NM_198156|NM_000551;NM_198156|NM_000551;NM_198156|NM_000551;NM_198156|NM_000551;NM_198156|NM_000551;NM_198156|NM_000551;NM_198156|NM_000551;NM_198156|NM_000551;NM_198156	VHL;VHL|VHL;VHL|VHL;VHL|VHL;VHL|VHL;VHL|VHL;VHL|VHL;VHL|VHL;VHL|VHL;VHL|VHL;VHL	173676;224914;239029;360844;393129;393147;393212;393307|173676;224914;239029;360844;393129;393147;393212;393307|173676;224914;239029;360844;393129;393147;393212;393307|173676;224914;239029;360844;393129;393147;393212;393307|173676;224914;239029;360844;393129;393147;393212;393307|173676;224914;239029;360844;393129;393147;393212;393307|173676;224914;239029;360844;393129;393147;393212;393307|173676;…	Von Hippel-Lindau syndrome;Von Hippel-Lindau syndrome;Erythrocytosis, familial, 2;Von Hippel-Lindau syndrome;Pancreatic cysts;Renal cyst;Erythrocytosis, familial, 2;Von Hippel-Lindau syndrome;Erythrocytosis, familial, 2;Von Hippel-Lindau syndrome;Erythrocytosis, familial, 2;Von Hippel-Lindau syndrome;Erythrocytosis, familial, 2;Von Hippel-Lindau syndrome|Von Hippel-Lindau syndrome;Von Hippel-Lind…	Pathogenic;Likely pathogenic;Pathogenic;Pathogenic;Pathogenic;Pathogenic;Uncertain significance;Uncertain significance|Pathogenic;Likely pathogenic;Pathogenic;Pathogenic;Pathogenic;Pathogenic;Uncertain significance;Uncertain significance|Pathogenic;Likely pathogenic;Pathogenic;Pathogenic;Pathogenic;Pathogenic;Uncertain significance;Uncertain significance|Pathogenic;Likely pathogenic;Pathogenic;Pa…	deletion;deletion;deletion;deletion;deletion;deletion;duplication;duplication|deletion;deletion;deletion;deletion;deletion;deletion;duplication;duplication|deletion;deletion;deletion;deletion;deletion;deletion;duplication;duplication|deletion;deletion;deletion;deletion;deletion;deletion;duplication;duplication|deletion;deletion;deletion;deletion;deletion;deletion;duplication;duplication|deletion;…	germline;somatic;germline;unknown;germline;germline;germline;germline|germline;somatic;germline;unknown;germline;germline;germline;germline|germline;somatic;germline;unknown;germline;germline;germline;germline|germline;somatic;germline;unknown;germline;germline;germline;germline|germline;somatic;germline;unknown;germline;germline;germline;germline|germline;somatic;germline;unknown;germline;germli…	1;1;1;1;1;1;1;1|1;1;1;1;1;1;1;1|1;1;1;1;1;1;1;1|1;1;1;1;1;1;1;1|1;1;1;1;1;1;1;1|1;1;1;1;1;1;1;1|1;1;1;1;1;1;1;1|1;1;1;1;1;1;1;1|1;1;1;1;1;1;1;1|1;1;1;1;1;1;1;1	no assertion criteria provided;no assertion criteria provided;criteria provided, single submitter;criteria provided, single submitter;criteria provided, single submitter;criteria provided, single submitter;criteria provided, single submitter;criteria provided, single submitter|no assertion criteria provided;no assertion criteria provided;criteria provided, single submitter;criteria provided, sing…	10191471;10183842;10191471;10175483;10183319;10188198;10188173;10191471|10191471;10183842;10191471;10175483;10183319;10188198;10188173;10191471|10191471;10183842;10191471;10175483;10183319;10188198;10188173;10191471|10191471;10183842;10191471;10175483;10183319;10188198;10188173;10191471|10191471;10183842;10191471;10175483;10183319;10188198;10188173;10191471|10191471;10183842;10191471;10175483;101…	10191649;10183891;10195354;10183579;10183871;10188320;10188227;10195354|10191649;10183891;10195354;10183579;10183871;10188320;10188227;10195354|10191649;10183891;10195354;10183579;10183871;10188320;10188227;10195354|10191649;10183891;10195354;10183579;10183871;10188320;10188227;10195354|10191649;10183891;10195354;10183579;10183871;10188320;10188227;10195354|10191649;10183891;10195354;10183579;101…	0.77|0.37|0.00|0|0|0|0.03|0.09|1|1	0.51|1.07|-0.17|0.07|0.04|-0.36|0.80|0.79|6.90|7.28	5.23;2.09;2.94|6.53;4.03;5.29|5.08;1.90;4.91|4.25;1.59;4.33|7.33;4.36;6.95|1.77;0.98;1.57|1.28;3.31;2.35|7.02;2.98;5.52|22;22.7;22.1|23.5;23.1;23.2	rs140064807|!|!|!|rs191201783|rs372340900|!|!|rs869025637|!	+|!|!|!|+|+|!|!|+|!	C;G|!|!|!|C;T|A;G|!|!|A;G|!	single|!|!|!|single|single|!|!|single|!
chr3	50402890	SNP	0	A	1	NA00001	1	!	0	!	0	0.5	G	intronic;exonic;exonic;exonic;exonic;ncRNA;ncRNA	!;nonSynonymous;nonSynonymous;nonSynonymous;nonSynonymous;!;!	!;CCC;CCC;CCC;CCC;!;!	!;TCC;TCC;TCC;TCC;!;!	!;P;P;P;P;!;!	!;S;S;S;S;!;!	!;1;1;1;1;!;!	!;999;930;1006;999;!;!	+;-;-;-;-;+;+	!;uc003dap.3;!;uc003daq.3;!;!;!	!;NM_006030;!;NM_001174051;!;!;!	!;Q9NY47-2;!;Q9NY47;!;!;!	!;Q9NY47-2;!;CA2D2_HUMAN;!;!;!	!;NP_006021;!;NP_001167522;!;!;!	!;Homo sapiens calcium channel, voltage-dependent, alpha 2/delta subunit 2 (CACNA2D2), transcript variant 2, mRNA.;!;Homo sapiens calcium channel, voltage-dependent, alpha 2/delta subunit 2 (CACNA2D2), transcript variant 3, mRNA.;!;!;!	!;!;!;!;!;!;!	NR_111912;NM_006030;NM_001291101;NM_001174051;NM_001005505;NR_111914;NR_111913	CYB561D2;CACNA2D2;CACNA2D2;CACNA2D2;CACNA2D2;CYB561D2;CYB561D2	NR_111912;NM_006030;NM_001291101;NM_001174051;NM_001005505;NR_111914;NR_111913	CYB561D2;CACNA2D2;CACNA2D2;CACNA2D2;CACNA2D2;CYB561D2;CYB561D2	223163	Ductal breast carcinoma	Uncertain significance	copy number gain	somatic	1	no assertion criteria provided	50273827	50403519	1	2.03	15	rs146587089	+	A;G;T	single
chr3	57851008	DEL	0	-1	0	NA00001	1	!	0	!	0	0.5	G	intronic;intronic;intronic;intronic;intronic;intronic;intronic;intronic;intronic;intronic;intronic;intronic	!	!	!	!	!	!	!	+;+;+;+;+;+;+;+;+;+;+;+	uc003djd.1;uc003dje.1;uc003djf.1;uc003djc.1;uc003dji.1;uc003djg.1;uc011bfa.1;uc011bfb.1;uc011bfc.1;uc003djh.3;!;!	NM_007159;BC115701;BC114627;AK124200;AF304450;AF100750;AK304493;AK316436;AK302934;CR627321;!;!	Q14BN4-3;Q14BN4;Q14BN4-2;Q14BN4-6;Q14BN4-5;H7BZK0;B7Z964;B7Z964;B7Z863;Q14BN4-8;!;!	Q14BN4-3;SLMAP_HUMAN;Q14BN4-2;Q14BN4-6;Q14BN4-5;H7BZK0_HUMAN;B7Z964_HUMAN;B7Z964_HUMAN;B7Z863_HUMAN;Q14BN4-8;!;!	NP_009090;NP_009090;NP_009090;NP_009090;NP_009090;NP_009090;NP_009090;NP_009090;NP_009090;NP_009090;!;!	Homo sapiens sarcolemma associated protein (SLMAP), mRNA.;Homo sapiens sarcolemma associated protein (SLMAP), mRNA.;Homo sapiens sarcolemma associated protein (SLMAP), mRNA.;Homo sapiens sarcolemma associated protein (SLMAP), mRNA.;Homo sapiens sarcolemma associated protein (SLMAP), mRNA.;Homo sapiens sarcolemma associated protein (SLMAP), mRNA.;Homo sapiens sarcolemma associated protein (SLMAP),…	!;!;!;!;!;!;!;!;!;!;!;!	NM_007159;NM_007159;NM_007159;NM_007159;NM_007159;NM_007159;NM_007159;NM_007159;NM_007159;NM_007159;NM_001304421;NM_001304420	SLMAP;SLMAP;SLMAP;SLMAP;SLMAP;SLMAP;SLMAP;SLMAP;SLMAP;SLMAP;SLMAP;SLMAP	NM_007159;NM_007159;NM_007159;NM_007159;NM_007159;NM_007159;NM_007159;NM_007159;NM_007159;NM_007159;NM_001304421;NM_001304420	SLMAP;SLMAP;SLMAP;SLMAP;SLMAP;SLMAP;SLMAP;SLMAP;SLMAP;SLMAP;SLMAP;SLMAP	!	!	!	!	!	!	!	!	!	1	5.06	18.6;16.3;17.3	!	!	!	!
chr3	122003832	SNP	0	C	2	NA00001	1	!	0	!	0	0.5	G	exonic;exonic	nonSynonymous;nonSynonymous	GAG;GAG	CAG;CAG	E;E	Q;Q	1;1	1011;1021	+;+	uc003eev.4;uc003eew.4	NM_000388;NM_001178065	P41180;P41180-2	CASR_HUMAN;P41180-2	NP_000379;NP_001171536	Homo sapiens calcium-sensing receptor (CASR), transcript variant 2, mRNA.;Homo sapiens calcium-sensing receptor (CASR), transcript variant 1, mRNA.	!;!	NM_000388;NM_001178065	CASR;CASR	NM_000388;NM_001178065	CASR;CASR	23378	Hypocalcemia, autosomal dominant 1	Pathogenic	deletion	germline	1	no assertion criteria provided	122003483	122004025	1	1.17	0.11	rs868752261;rs386665242;rs1801726	+;+;+	-;GACACG;CG;GC;C;G	deletion;mnp;single
chr4	153332910	INS	0	#NAME?	0	NA00001	1	!	0	!	0	0.5	C|A	exonic;exonic;exonic;exonic;exonic;exonic;exonic;exonic;exonic;exonic|exonic;exonic;exonic;exonic;exonic;exonic;exonic;exonic;exonic;exonic	indel-nonFrameshift;indel-nonFrameshift;indel-nonFrameshift;indel-nonFrameshift;indel-nonFrameshift;indel-nonFrameshift;indel-nonFrameshift;indel-nonFrameshift;indel-nonFrameshift;indel-nonFrameshift|indel-nonFrameshift;indel-nonFrameshift;indel-nonFrameshift;indel-nonFrameshift;indel-nonFrameshift;indel-nonFrameshift;indel-nonFrameshift;indel-nonFrameshift;indel-nonFrameshift;indel-nonFrameshift	GGA;GGA;GGA;GGA;GGA;GGA;GGA;GGA;GGA;GGA|ACT;ACT;ACT;ACT;ACT;ACT;ACT;ACT;ACT;ACT	!;!;!;!;!;!;!;!;!;!|!;!;!;!;!;!;!;!;!;!	G;G;G;G;G;G;G;G;G;G|T;T;T;T;T;T;T;T;T;T	!;!;!;!;!;!;!;!;!;!|!;!;!;!;!;!;!;!;!;!	1;1;1;1;1;1;1;1;1;1|3;3;3;3;3;3;3;3;3;3	16;16;16;16;16;16;16;16;16;16|15;15;15;15;15;15;15;15;15;15	-;-;-;-;-;-;-;-;-;-|-;-;-;-;-;-;-;-;-;-	!;uc003ims.3;uc003imt.3;uc011cii.2;uc003imu.3;uc021xtc.1;uc021xsy.1;uc021xtb.1;uc021xsz.1;uc021xta.1|!;uc003ims.3;uc003imt.3;uc011cii.2;uc003imu.3;uc021xtc.1;uc021xsy.1;uc021xtb.1;uc021xsz.1;uc021xta.1	!;NM_033632;CR749305;BC143944;NM_001257069;HQ873864;HQ873866;HQ873868;HQ873869;HQ873870|!;NM_033632;CR749305;BC143944;NM_001257069;HQ873864;HQ873866;HQ873868;HQ873869;HQ873870	!;Q969H0;Q969H0;Q969H0;!;!;!;!;!;!|!;Q969H0;Q969H0;Q969H0;!;!;!;!;!;!	!;FBXW7_HUMAN;FBXW7_HUMAN;FBXW7_HUMAN;!;!;!;!;!;!|!;FBXW7_HUMAN;FBXW7_HUMAN;FBXW7_HUMAN;!;!;!;!;!;!	!;NP_361014;NP_361014;NP_361014;NP_001243998;NP_001243998;NP_001243998;NP_001243998;NP_001243998;NP_001243998|!;NP_361014;NP_361014;NP_361014;NP_001243998;NP_001243998;NP_001243998;NP_001243998;NP_001243998;NP_001243998	!;Homo sapiens F-box and WD repeat domain containing 7, E3 ubiquitin protein ligase (FBXW7), transcript variant 1, mRNA.;Homo sapiens F-box and WD repeat domain containing 7, E3 ubiquitin protein ligase (FBXW7), transcript variant 1, mRNA.;Homo sapiens F-box and WD repeat domain containing 7, E3 ubiquitin protein ligase (FBXW7), transcript variant 1, mRNA.;Homo sapiens F-box and WD repeat domain …	!;!;!;!;!;!;!;!;!;!|!;!;!;!;!;!;!;!;!;!	NM_001349798;NM_033632;NM_033632;NM_033632;NM_001257069;NM_001257069;NM_001257069;NM_001257069;NM_001257069;NM_001257069|NM_001349798;NM_033632;NM_033632;NM_033632;NM_001257069;NM_001257069;NM_001257069;NM_001257069;NM_001257069;NM_001257069	FBXW7;FBXW7;FBXW7;FBXW7;FBXW7;FBXW7;FBXW7;FBXW7;FBXW7;FBXW7|FBXW7;FBXW7;FBXW7;FBXW7;FBXW7;FBXW7;FBXW7;FBXW7;FBXW7;FBXW7	NM_001349798;NM_033632;NM_033632;NM_033632;NM_001257069;NM_001257069;NM_001257069;NM_001257069;NM_001257069;NM_001257069|NM_001349798;NM_033632;NM_033632;NM_033632;NM_001257069;NM_001257069;NM_001257069;NM_001257069;NM_001257069;NM_001257069	FBXW7;FBXW7;FBXW7;FBXW7;FBXW7;FBXW7;FBXW7;FBXW7;FBXW7;FBXW7|FBXW7;FBXW7;FBXW7;FBXW7;FBXW7;FBXW7;FBXW7;FBXW7;FBXW7;FBXW7	!|!	!|!	!|!	!|!	!|!	!|!	!|!	!|!	!|!	1|1	5.88|2.92	35;20.3;21.6|0.00;0.01;0.00	rs867974766|rs368702202;rs541979458	+|+;+	-;AGG|A;G;-;AGG	insertion|single;insertion
chr5	1295183	SNP	0	A	1	NA00001	1	!	0	!	0	0.5	G	intergenic	!	!	!	!	!	!	!	!	!	!	!	!	!	!	!	!	!	NM_001193376;NM_198253;NM_198253	TERT;TERT;TERT	!	!	!	!	!	!	!	!	!	0	-1.5	4.57	!	!	!	!
chr5	77396836	DEL	0	-3	0	NA00001	1	!	0	!	0	0.5	T|T|C	exonic;exonic|exonic;exonic|exonic;exonic	indel-nonFrameshift;indel-nonFrameshift|indel-nonFrameshift;indel-nonFrameshift|indel-nonFrameshift;indel-nonFrameshift	AAA;AAA|AAA;AAA|AAG;AAG	!;!|!;!|!;!	K;K|K;K|K;K	!;!|!;!|!;!	2;2|1;1|3;3	755;804|755;804|754;803	-;-|-;-|-;-	uc031skl.1;uc003kfj.4|uc031skl.1;uc003kfj.4|uc031skl.1;uc003kfj.4	NM_001271769;NM_003664|NM_001271769;NM_003664|NM_001271769;NM_003664	O00203;O00203|O00203;O00203|O00203;O00203	AP3B1_HUMAN;AP3B1_HUMAN|AP3B1_HUMAN;AP3B1_HUMAN|AP3B1_HUMAN;AP3B1_HUMAN	NP_001258698;NP_001258698|NP_001258698;NP_001258698|NP_001258698;NP_001258698	Homo sapiens adaptor-related protein complex 3, beta 1 subunit (AP3B1), transcript variant 2, mRNA.;Homo sapiens adaptor-related protein complex 3, beta 1 subunit (AP3B1), transcript variant 1, mRNA.|Homo sapiens adaptor-related protein complex 3, beta 1 subunit (AP3B1), transcript variant 2, mRNA.;Homo sapiens adaptor-related protein complex 3, beta 1 subunit (AP3B1), transcript variant 1, mRNA.…	!;!|!;!|!;!	NM_001271769;NM_003664|NM_001271769;NM_003664|NM_001271769;NM_003664	AP3B1;AP3B1|AP3B1;AP3B1|AP3B1;AP3B1	NM_001271769;NM_003664|NM_001271769;NM_003664|NM_001271769;NM_003664	AP3B1;AP3B1|AP3B1;AP3B1|AP3B1;AP3B1	21410;21414;74222|21410;21414;74222|21410;21414;74222	Hermansky Pudlak syndrome 2;Hermansky Pudlak syndrome 2;-|Hermansky Pudlak syndrome 2;Hermansky Pudlak syndrome 2;-|Hermansky Pudlak syndrome 2;Hermansky Pudlak syndrome 2;-	Pathogenic;Pathogenic;Pathogenic|Pathogenic;Pathogenic;Pathogenic|Pathogenic;Pathogenic;Pathogenic	deletion;deletion;copy number loss|deletion;deletion;copy number loss|deletion;deletion;copy number loss	germline;germline;de novo|germline;germline;de novo|germline;germline;de novo	2;2;1|2;2;1|2;2;1	no assertion criteria provided;no assertion criteria provided;criteria provided, single submitter|no assertion criteria provided;no assertion criteria provided;criteria provided, single submitter|no assertion criteria provided;no assertion criteria provided;criteria provided, single submitter	77461434;77436046;76313934|77461434;77436046;76313934|77461434;77436046;76313934	77461496;77444215;77485892|77461496;77444215;77485892|77461496;77444215;77485892	0.97|0.99|0.96	1.52|2.79|-0.05	24.5;15.6;17.7|39;16.9;17.9|17.4;15.5;13.0	rs199702315|rs199702315|rs199702315	+|+|+	-;TTC|-;TTC|-;TTC	deletion|deletion|deletion
chr5	131705588	DEL	0	-1	0	NA00001	1	!	0	!	0	0.5	G	ncRNA;UTR5;UTR5;UTR5	!	!	!	!	!	!	!	-;+;+;+	!;uc003kww.4;uc003kwx.4;!	!;NM_003060;AB291606;!	!;O76082;O76082-3;!	!;S22A5_HUMAN;O76082-3;!	!;NP_003051;NP_003051;!	!;Homo sapiens solute carrier family 22 (organic cation/carnitine transporter), member 5 (SLC22A5), mRNA.;Homo sapiens solute carrier family 22 (organic cation/carnitine transporter), member 5 (SLC22A5), mRNA.;!	!;!;!;!	NR_110997;NM_003060;NM_003060;NM_001308122	MIR3936HG;SLC22A5;SLC22A5;SLC22A5	NR_110997;NM_003060;NM_003060;NM_001308122	MIR3936HG;SLC22A5;SLC22A5;SLC22A5	36675	Renal carnitine transport defect	not provided	deletion	not provided	1	no assertion provided	131705574	131705686	0	0.04	9.86;8.23;9.19	rs71590771;rs13180295	+;+	CG;TA;A;G	mnp;single
chr5	118811423	DEL	0	-4	0	NA00001	1	!	0	!	0	0.5	G|T|G|A	spliceDonor;spliceDonor;spliceDonor;spliceDonor;spliceDonor;spliceDonor|spliceDonor;spliceDonor;spliceDonor;spliceDonor;spliceDonor;spliceDonor|intronic;intronic;intronic;intronic;intronic;intronic|intronic;intronic;intronic;intronic;intronic;intronic	!|!|!|!	!|!|!|!	!|!|!|!	!|!|!|!	!|!|!|!	!|!|!|!	!|!|!|!	+;+;+;+;+;+|+;+;+;+;+;+|+;+;+;+;+;+|+;+;+;+;+;+	uc003ksj.3;uc011cwh.2;!;!;uc011cwi.2;uc011cwg.2|uc003ksj.3;uc011cwh.2;!;!;uc011cwi.2;uc011cwg.2|uc003ksj.3;uc011cwh.2;!;!;uc011cwi.2;uc011cwg.2|uc003ksj.3;uc011cwh.2;!;!;uc011cwi.2;uc011cwg.2	NM_000414;NM_001199292;!;!;NM_001199291;AK299685|NM_000414;NM_001199292;!;!;NM_001199291;AK299685|NM_000414;NM_001199292;!;!;NM_001199291;AK299685|NM_000414;NM_001199292;!;!;NM_001199291;AK299685	P51659;E9PB82;!;!;F5HE57;E7EWE5|P51659;E9PB82;!;!;F5HE57;E7EWE5|P51659;E9PB82;!;!;F5HE57;E7EWE5|P51659;E9PB82;!;!;F5HE57;E7EWE5	DHB4_HUMAN;E9PB82_HUMAN;!;!;F5HE57_HUMAN;E7EWE5_HUMAN|DHB4_HUMAN;E9PB82_HUMAN;!;!;F5HE57_HUMAN;E7EWE5_HUMAN|DHB4_HUMAN;E9PB82_HUMAN;!;!;F5HE57_HUMAN;E7EWE5_HUMAN|DHB4_HUMAN;E9PB82_HUMAN;!;!;F5HE57_HUMAN;E7EWE5_HUMAN	NP_000405;NP_001186221;!;!;NP_001186220;NP_001186220|NP_000405;NP_001186221;!;!;NP_001186220;NP_001186220|NP_000405;NP_001186221;!;!;NP_001186220;NP_001186220|NP_000405;NP_001186221;!;!;NP_001186220;NP_001186220	Homo sapiens hydroxysteroid (17-beta) dehydrogenase 4 (HSD17B4), transcript variant 2, mRNA.;Homo sapiens hydroxysteroid (17-beta) dehydrogenase 4 (HSD17B4), transcript variant 3, mRNA.;!;!;Homo sapiens hydroxysteroid (17-beta) dehydrogenase 4 (HSD17B4), transcript variant 1, mRNA.;Homo sapiens hydroxysteroid (17-beta) dehydrogenase 4 (HSD17B4), transcript variant 1, mRNA.|Homo sapiens hydroxyste…	!;!;!;!;!;!|!;!;!;!;!;!|!;!;!;!;!;!|!;!;!;!;!;!	NM_000414;NM_001199292;NM_001292027;NM_001292028;NM_001199291;NM_001199291|NM_000414;NM_001199292;NM_001292027;NM_001292028;NM_001199291;NM_001199291|NM_000414;NM_001199292;NM_001292027;NM_001292028;NM_001199291;NM_001199291|NM_000414;NM_001199292;NM_001292027;NM_001292028;NM_001199291;NM_001199291	HSD17B4;HSD17B4;HSD17B4;HSD17B4;HSD17B4;HSD17B4|HSD17B4;HSD17B4;HSD17B4;HSD17B4;HSD17B4;HSD17B4|HSD17B4;HSD17B4;HSD17B4;HSD17B4;HSD17B4;HSD17B4|HSD17B4;HSD17B4;HSD17B4;HSD17B4;HSD17B4;HSD17B4	NM_000414;NM_001199292;NM_001292027;NM_001292028;NM_001199291;NM_001199291|NM_000414;NM_001199292;NM_001292027;NM_001292028;NM_001199291;NM_001199291|NM_000414;NM_001199292;NM_001292027;NM_001292028;NM_001199291;NM_001199291|NM_000414;NM_001199292;NM_001292027;NM_001292028;NM_001199291;NM_001199291	HSD17B4;HSD17B4;HSD17B4;HSD17B4;HSD17B4;HSD17B4|HSD17B4;HSD17B4;HSD17B4;HSD17B4;HSD17B4;HSD17B4|HSD17B4;HSD17B4;HSD17B4;HSD17B4;HSD17B4;HSD17B4|HSD17B4;HSD17B4;HSD17B4;HSD17B4;HSD17B4;HSD17B4	!|!|!|!	!|!|!|!	!|!|!|!	!|!|!|!	!|!|!|!	!|!|!|!	!|!|!|!	!|!|!|!	!|!|!|!	1|1|1|1	9.12|7.49|2.63|4.78	27.6;26.6;26.8|27.2;25.8;26.5|16.5;15.3;16.1|16.3;18.1;17.1	rs863225438|rs863225438;rs757654548|rs863225438|rs863225438	+|+;+|+|+	-;GTGA|-;GTGA;C;T|-;GTGA|-;GTGA	deletion|deletion;single|deletion|deletion
chr5	148406482	SNP	0	C	1	NA00001	1	!	0	!	0	0.5	T	exonic;exonic;exonic	nonSynonymous;nonSynonymous;nonSynonymous	CAT;CAT;CAT	CGT;CGT;CGT	H;H;H	R;R;R	2;2;2	938;938;938	-;-;-	uc003lpu.3;uc003lpp.1;uc010jgx.3	NM_024577;AB070620;BC114486	Q8TF17;!;Q14CC0	S3TC2_HUMAN;!;Q14CC0_HUMAN	NP_078853;!;NP_078853	Homo sapiens SH3 domain and tetratricopeptide repeats 2 (SH3TC2), mRNA.;Homo sapiens SH3 domain and tetratricopeptide repeats 2 (SH3TC2), mRNA.;Homo sapiens SH3 domain and tetratricopeptide repeats 2 (SH3TC2), mRNA.	!;!;!	NM_024577;NM_024577;NM_024577	SH3TC2;SH3TC2;SH3TC2	NM_024577;NM_024577;NM_024577	SH3TC2;SH3TC2;SH3TC2	394287	Charcot-Marie-Tooth disease, type IV	Pathogenic	deletion	germline	1	criteria provided, single submitter	148442534	148442737	0.01	2.15	0	!	!	!	!
chr6	152651802	SNP	0	A	2	NA00001	1	!	0	!	0	0.5	C	exonic;exonic;exonic	nonSynonymous;nonSynonymous;nonSynonymous	CGG;CGG;CGG	CTG;CTG;CTG	R;R;R	L;L;L	2;2;2	4673;4673;4602	-;-;-	uc003qou.4;uc003qos.4;uc003qot.4	NM_182961;AY061755;NM_033071	Q8NF91;Q8NF91-2;Q8NF91-4	SYNE1_HUMAN;Q8NF91-2;Q8NF91-4	NP_892006;NP_892006;NP_149062	Homo sapiens spectrin repeat containing, nuclear envelope 1 (SYNE1), transcript variant 1, mRNA.;Homo sapiens spectrin repeat containing, nuclear envelope 1 (SYNE1), transcript variant 1, mRNA.;Homo sapiens spectrin repeat containing, nuclear envelope 1 (SYNE1), transcript variant 2, mRNA.	!;!;!	NM_182961;NM_182961;NM_033071	SYNE1;SYNE1;SYNE1	NM_182961;NM_182961;NM_033071	SYNE1;SYNE1;SYNE1	72751;164281;164575;248215;383435	-;-;-;-;-	Pathogenic;Pathogenic;Uncertain significance;Uncertain significance;Uncertain significance	copy number gain;copy number gain;copy number gain;copy number loss;copy number gain	not provided;not provided;not provided;unknown;not provided	1;1;1;1;1	criteria provided, single submitter;no assertion criteria provided;no assertion criteria provided;criteria provided, single submitter;no assertion criteria provided	152697473;152697473;152697450;152613587;152683412	170892302;170921089;153223908;152772375;153236408	1	6.08	27.1	rs144963785	+	C;T	single
chr6	110036337	INS	0	#NAME?	0	NA00001	1	!	0	!	0	0.5	T|G	exonic|exonic	indel-nonFrameshift|indel-nonFrameshift	ATT|GAT	!|!	I|D	!|!	3|1	41|42	+|+	uc003ptt.2|uc003ptt.2	NM_014845|NM_014845	Q92562|Q92562	FIG4_HUMAN|FIG4_HUMAN	NP_055660|NP_055660	Homo sapiens FIG4 homolog, SAC1 lipid phosphatase domain containing (S. cerevisiae) (FIG4), mRNA.|Homo sapiens FIG4 homolog, SAC1 lipid phosphatase domain containing (S. cerevisiae) (FIG4), mRNA.	!|!	NM_014845|NM_014845	FIG4|FIG4	NM_014845|NM_014845	FIG4|FIG4	158074;161372|158074;161372	-;-|-;-	Likely pathogenic;Uncertain significance|Likely pathogenic;Uncertain significance	copy number loss;copy number loss|copy number loss;copy number loss	not provided;not provided|not provided;not provided	1;1|1;1	no assertion criteria provided;no assertion criteria provided|no assertion criteria provided;no assertion criteria provided	109933272;110102116|109933272;110102116	110070574;110523512|110070574;110523512	1|1	1.79|8.99	14.3;7.61;25.1|32;28.5;29.7	!|!	!|!	!|!	!|!
chr6	110036338	DEL	0	-3	0	NA00001	1	!	0	!	0	0.5	G|A|T	exonic|exonic|exonic	indel-nonFrameshift|indel-nonFrameshift|indel-nonFrameshift	GAT|GAT|GAT	!|!|!	D|D|D	!|!|!	1|2|3	42|42|42	+|+|+	uc003ptt.2|uc003ptt.2|uc003ptt.2	NM_014845|NM_014845|NM_014845	Q92562|Q92562|Q92562	FIG4_HUMAN|FIG4_HUMAN|FIG4_HUMAN	NP_055660|NP_055660|NP_055660	Homo sapiens FIG4 homolog, SAC1 lipid phosphatase domain containing (S. cerevisiae) (FIG4), mRNA.|Homo sapiens FIG4 homolog, SAC1 lipid phosphatase domain containing (S. cerevisiae) (FIG4), mRNA.|Homo sapiens FIG4 homolog, SAC1 lipid phosphatase domain containing (S. cerevisiae) (FIG4), mRNA.	!|!|!	NM_014845|NM_014845|NM_014845	FIG4|FIG4|FIG4	NM_014845|NM_014845|NM_014845	FIG4|FIG4|FIG4	158074;161372|158074;161372|158074;161372	-;-|-;-|-;-	Likely pathogenic;Uncertain significance|Likely pathogenic;Uncertain significance|Likely pathogenic;Uncertain significance	copy number loss;copy number loss|copy number loss;copy number loss|copy number loss;copy number loss	not provided;not provided|not provided;not provided|not provided;not provided	1;1|1;1|1;1	no assertion criteria provided;no assertion criteria provided|no assertion criteria provided;no assertion criteria provided|no assertion criteria provided;no assertion criteria provided	109933272;110102116|109933272;110102116|109933272;110102116	110070574;110523512|110070574;110523512|110070574;110523512	1|1|1	8.99|8.51|0.73	32;28.5;29.7|27.4;28.6;27.7|26.2;4.64;25.8	!|rs780739049|!	!|+|!	!|A;G|!	!|single|!
chr7	55242466	DEL	0	-15	0	NA00001	1	!	0	!	0	0.5	G|A|A|T|T|A|A|G|A|G|A|A|G|C|A	exonic;exonic;exonic;exonic;exonic;exonic;exonic;exonic|exonic;exonic;exonic;exonic;exonic;exonic;exonic;exonic|exonic;exonic;exonic;exonic;exonic;exonic;exonic;exonic|exonic;exonic;exonic;exonic;exonic;exonic;exonic;exonic|exonic;exonic;exonic;exonic;exonic;exonic;exonic;exonic|exonic;exonic;exonic;exonic;exonic;exonic;exonic;exonic|exonic;exonic;exonic;exonic;exonic;exonic;exonic;exonic|exonic;…	indel-nonFrameshift;indel-nonFrameshift;indel-nonFrameshift;indel-nonFrameshift;indel-nonFrameshift;indel-nonFrameshift;indel-nonFrameshift;indel-nonFrameshift|indel-nonFrameshift;indel-nonFrameshift;indel-nonFrameshift;indel-nonFrameshift;indel-nonFrameshift;indel-nonFrameshift;indel-nonFrameshift;indel-nonFrameshift|indel-nonFrameshift;indel-nonFrameshift;indel-nonFrameshift;indel-nonFrameshift…	GAA;GAA;GAA;GAA;GAA;GAA;GAA;GAA|GAA;GAA;GAA;GAA;GAA;GAA;GAA;GAA|GAA;GAA;GAA;GAA;GAA;GAA;GAA;GAA|TTA;TTA;TTA;TTA;TTA;TTA;TTA;TTA|TTA;TTA;TTA;TTA;TTA;TTA;TTA;TTA|TTA;TTA;TTA;TTA;TTA;TTA;TTA;TTA|AGA;AGA;AGA;AGA;AGA;AGA;AGA;AGA|AGA;AGA;AGA;AGA;AGA;AGA;AGA;AGA|AGA;AGA;AGA;AGA;AGA;AGA;AGA;AGA|GAA;GAA;GAA;GAA;GAA;GAA;GAA;GAA|GAA;GAA;GAA;GAA;GAA;GAA;GAA;GAA|GAA;GAA;GAA;GAA;GAA;GAA;GAA;GAA|GCA;GCA;GCA;GCA…	!;!;!;!;!;!;!;!|!;!;!;!;!;!;!;!|!;!;!;!;!;!;!;!|!;!;!;!;!;!;!;!|!;!;!;!;!;!;!;!|!;!;!;!;!;!;!;!|!;!;!;!;!;!;!;!|!;!;!;!;!;!;!;!|!;!;!;!;!;!;!;!|!;!;!;!;!;!;!;!|!;!;!;!;!;!;!;!|!;!;!;!;!;!;!;!|!;!;!;!;!;!;!;!|!;!;!;!;!;!;!;!|!;!;!;!;!;!;!;!	E;E;E;E;E;E;E;E|E;E;E;E;E;E;E;E|E;E;E;E;E;E;E;E|L;L;L;L;L;L;L;L|L;L;L;L;L;L;L;L|L;L;L;L;L;L;L;L|R;R;R;R;R;R;R;R|R;R;R;R;R;R;R;R|R;R;R;R;R;R;R;R|E;E;E;E;E;E;E;E|E;E;E;E;E;E;E;E|E;E;E;E;E;E;E;E|A;A;A;A;A;A;A;A|A;A;A;A;A;A;A;A|A;A;A;A;A;A;A;A	!;!;!;!;!;!;!;!|!;!;!;!;!;!;!;!|!;!;!;!;!;!;!;!|!;!;!;!;!;!;!;!|!;!;!;!;!;!;!;!|!;!;!;!;!;!;!;!|!;!;!;!;!;!;!;!|!;!;!;!;!;!;!;!|!;!;!;!;!;!;!;!|!;!;!;!;!;!;!;!|!;!;!;!;!;!;!;!|!;!;!;!;!;!;!;!|!;!;!;!;!;!;!;!|!;!;!;!;!;!;!;!|!;!;!;!;!;!;!;!	1;1;1;1;1;1;1;1|2;2;2;2;2;2;2;2|3;3;3;3;3;3;3;3|1;1;1;1;1;1;1;1|2;2;2;2;2;2;2;2|3;3;3;3;3;3;3;3|1;1;1;1;1;1;1;1|2;2;2;2;2;2;2;2|3;3;3;3;3;3;3;3|1;1;1;1;1;1;1;1|2;2;2;2;2;2;2;2|3;3;3;3;3;3;3;3|1;1;1;1;1;1;1;1|2;2;2;2;2;2;2;2|3;3;3;3;3;3;3;3	701;701;746;479;746;746;746;693|701;701;746;479;746;746;746;693|701;701;746;479;746;746;746;693|702;702;747;480;747;747;747;694|702;702;747;480;747;747;747;694|702;702;747;480;747;747;747;694|703;703;748;481;748;748;748;695|703;703;748;481;748;748;748;695|703;703;748;481;748;748;748;695|704;704;749;482;749;749;749;696|704;704;749;482;749;749;749;696|704;704;749;482;749;749;749;696|705;705;750;483…	+;+;+;+;+;+;+;+|+;+;+;+;+;+;+;+|+;+;+;+;+;+;+;+|+;+;+;+;+;+;+;+|+;+;+;+;+;+;+;+|+;+;+;+;+;+;+;+|+;+;+;+;+;+;+;+|+;+;+;+;+;+;+;+|+;+;+;+;+;+;+;+|+;+;+;+;+;+;+;+|+;+;+;+;+;+;+;+|+;+;+;+;+;+;+;+|+;+;+;+;+;+;+;+|+;+;+;+;+;+;+;+|+;+;+;+;+;+;+;+	!;!;!;!;uc003tqk.3;uc022adn.1;uc011kco.2;!|!;!;!;!;uc003tqk.3;uc022adn.1;uc011kco.2;!|!;!;!;!;uc003tqk.3;uc022adn.1;uc011kco.2;!|!;!;!;!;uc003tqk.3;uc022adn.1;uc011kco.2;!|!;!;!;!;uc003tqk.3;uc022adn.1;uc011kco.2;!|!;!;!;!;uc003tqk.3;uc022adn.1;uc011kco.2;!|!;!;!;!;uc003tqk.3;uc022adn.1;uc011kco.2;!|!;!;!;!;uc003tqk.3;uc022adn.1;uc011kco.2;!|!;!;!;!;uc003tqk.3;uc022adn.1;uc011kco.2;!|!;!;!;!;uc00…	!;!;!;!;NM_005228;HQ912715;AK294750;!|!;!;!;!;NM_005228;HQ912715;AK294750;!|!;!;!;!;NM_005228;HQ912715;AK294750;!|!;!;!;!;NM_005228;HQ912715;AK294750;!|!;!;!;!;NM_005228;HQ912715;AK294750;!|!;!;!;!;NM_005228;HQ912715;AK294750;!|!;!;!;!;NM_005228;HQ912715;AK294750;!|!;!;!;!;NM_005228;HQ912715;AK294750;!|!;!;!;!;NM_005228;HQ912715;AK294750;!|!;!;!;!;NM_005228;HQ912715;AK294750;!|!;!;!;!;NM_005228;H…	!;!;!;!;P00533;F2YGG7;P00533;!|!;!;!;!;P00533;F2YGG7;P00533;!|!;!;!;!;P00533;F2YGG7;P00533;!|!;!;!;!;P00533;F2YGG7;P00533;!|!;!;!;!;P00533;F2YGG7;P00533;!|!;!;!;!;P00533;F2YGG7;P00533;!|!;!;!;!;P00533;F2YGG7;P00533;!|!;!;!;!;P00533;F2YGG7;P00533;!|!;!;!;!;P00533;F2YGG7;P00533;!|!;!;!;!;P00533;F2YGG7;P00533;!|!;!;!;!;P00533;F2YGG7;P00533;!|!;!;!;!;P00533;F2YGG7;P00533;!|!;!;!;!;P00533;F2YGG7;P0053…	!;!;!;!;EGFR_HUMAN;F2YGG7_HUMAN;EGFR_HUMAN;!|!;!;!;!;EGFR_HUMAN;F2YGG7_HUMAN;EGFR_HUMAN;!|!;!;!;!;EGFR_HUMAN;F2YGG7_HUMAN;EGFR_HUMAN;!|!;!;!;!;EGFR_HUMAN;F2YGG7_HUMAN;EGFR_HUMAN;!|!;!;!;!;EGFR_HUMAN;F2YGG7_HUMAN;EGFR_HUMAN;!|!;!;!;!;EGFR_HUMAN;F2YGG7_HUMAN;EGFR_HUMAN;!|!;!;!;!;EGFR_HUMAN;F2YGG7_HUMAN;EGFR_HUMAN;!|!;!;!;!;EGFR_HUMAN;F2YGG7_HUMAN;EGFR_HUMAN;!|!;!;!;!;EGFR_HUMAN;F2YGG7_HUMAN;EGFR_HU…	!;!;!;!;NP_005219;NP_005219;NP_005219;!|!;!;!;!;NP_005219;NP_005219;NP_005219;!|!;!;!;!;NP_005219;NP_005219;NP_005219;!|!;!;!;!;NP_005219;NP_005219;NP_005219;!|!;!;!;!;NP_005219;NP_005219;NP_005219;!|!;!;!;!;NP_005219;NP_005219;NP_005219;!|!;!;!;!;NP_005219;NP_005219;NP_005219;!|!;!;!;!;NP_005219;NP_005219;NP_005219;!|!;!;!;!;NP_005219;NP_005219;NP_005219;!|!;!;!;!;NP_005219;NP_005219;NP_005219;!…	!;!;!;!;Homo sapiens epidermal growth factor receptor (EGFR), transcript variant 1, mRNA.;Homo sapiens epidermal growth factor receptor (EGFR), transcript variant 1, mRNA.;Homo sapiens epidermal growth factor receptor (EGFR), transcript variant 1, mRNA.;!|!;!;!;!;Homo sapiens epidermal growth factor receptor (EGFR), transcript variant 1, mRNA.;Homo sapiens epidermal growth factor receptor (EGFR),…	!;!;!;!;!;!;!;!|!;!;!;!;!;!;!;!|!;!;!;!;!;!;!;!|!;!;!;!;!;!;!;!|!;!;!;!;!;!;!;!|!;!;!;!;!;!;!;!|!;!;!;!;!;!;!;!|!;!;!;!;!;!;!;!|!;!;!;!;!;!;!;!|!;!;!;!;!;!;!;!|!;!;!;!;!;!;!;!|!;!;!;!;!;!;!;!|!;!;!;!;!;!;!;!|!;!;!;!;!;!;!;!|!;!;!;!;!;!;!;!	NM_001346897;NM_001346899;NM_001346898;NM_001346941;NM_005228;NM_005228;NM_005228;NM_001346900|NM_001346897;NM_001346899;NM_001346898;NM_001346941;NM_005228;NM_005228;NM_005228;NM_001346900|NM_001346897;NM_001346899;NM_001346898;NM_001346941;NM_005228;NM_005228;NM_005228;NM_001346900|NM_001346897;NM_001346899;NM_001346898;NM_001346941;NM_005228;NM_005228;NM_005228;NM_001346900|NM_001346897;NM_001…	EGFR;EGFR;EGFR;EGFR;EGFR;EGFR;EGFR;EGFR|EGFR;EGFR;EGFR;EGFR;EGFR;EGFR;EGFR;EGFR|EGFR;EGFR;EGFR;EGFR;EGFR;EGFR;EGFR;EGFR|EGFR;EGFR;EGFR;EGFR;EGFR;EGFR;EGFR;EGFR|EGFR;EGFR;EGFR;EGFR;EGFR;EGFR;EGFR;EGFR|EGFR;EGFR;EGFR;EGFR;EGFR;EGFR;EGFR;EGFR|EGFR;EGFR;EGFR;EGFR;EGFR;EGFR;EGFR;EGFR|EGFR;EGFR;EGFR;EGFR;EGFR;EGFR;EGFR;EGFR|EGFR;EGFR;EGFR;EGFR;EGFR;EGFR;EGFR;EGFR|EGFR;EGFR;EGFR;EGFR;EGFR;EGFR;EGFR;EGFR…	NM_001346897;NM_001346899;NM_001346898;NM_001346941;NM_005228;NM_005228;NM_005228;NM_001346900|NM_001346897;NM_001346899;NM_001346898;NM_001346941;NM_005228;NM_005228;NM_005228;NM_001346900|NM_001346897;NM_001346899;NM_001346898;NM_001346941;NM_005228;NM_005228;NM_005228;NM_001346900|NM_001346897;NM_001346899;NM_001346898;NM_001346941;NM_005228;NM_005228;NM_005228;NM_001346900|NM_001346897;NM_001…	EGFR;EGFR;EGFR;EGFR;EGFR;EGFR;EGFR;EGFR|EGFR;EGFR;EGFR;EGFR;EGFR;EGFR;EGFR;EGFR|EGFR;EGFR;EGFR;EGFR;EGFR;EGFR;EGFR;EGFR|EGFR;EGFR;EGFR;EGFR;EGFR;EGFR;EGFR;EGFR|EGFR;EGFR;EGFR;EGFR;EGFR;EGFR;EGFR;EGFR|EGFR;EGFR;EGFR;EGFR;EGFR;EGFR;EGFR;EGFR|EGFR;EGFR;EGFR;EGFR;EGFR;EGFR;EGFR;EGFR|EGFR;EGFR;EGFR;EGFR;EGFR;EGFR;EGFR;EGFR|EGFR;EGFR;EGFR;EGFR;EGFR;EGFR;EGFR;EGFR|EGFR;EGFR;EGFR;EGFR;EGFR;EGFR;EGFR;EGFR…	54412;74193;160808;164764;174119|54412;74193;160808;164764;174119|54412;74193;160808;164764;174119|54412;74193;160808;164764;174119|54412;74193;160808;164764;174119|54412;74193;160808;164764;174119|54412;74193;160808;164764;174119|54412;74193;160808;164764;174119|54412;74193;160808;164764;174119|54412;74193;160808;164764;174119|54412;74193;160808;164764;174119|54412;74193;160808;164764;174119|544…	not specified;-;-;-;not specified|not specified;-;-;-;not specified|not specified;-;-;-;not specified|not specified;-;-;-;not specified|not specified;-;-;-;not specified|not specified;-;-;-;not specified|not specified;-;-;-;not specified|not specified;-;-;-;not specified|not specified;-;-;-;not specified|not specified;-;-;-;not specified|not specified;-;-;-;not specified|not specified;-;-;-;not s…	Uncertain significance;Uncertain significance;Uncertain significance;Uncertain significance;Uncertain significance|Uncertain significance;Uncertain significance;Uncertain significance;Uncertain significance;Uncertain significance|Uncertain significance;Uncertain significance;Uncertain significance;Uncertain significance;Uncertain significance|Uncertain significance;Uncertain significance;Uncertai…	deletion;copy number gain;copy number gain;copy number gain;deletion|deletion;copy number gain;copy number gain;copy number gain;deletion|deletion;copy number gain;copy number gain;copy number gain;deletion|deletion;copy number gain;copy number gain;copy number gain;deletion|deletion;copy number gain;copy number gain;copy number gain;deletion|deletion;copy number gain;copy number gain;copy number…	somatic;paternal;not provided;not provided;somatic|somatic;paternal;not provided;not provided;somatic|somatic;paternal;not provided;not provided;somatic|somatic;paternal;not provided;not provided;somatic|somatic;paternal;not provided;not provided;somatic|somatic;paternal;not provided;not provided;somatic|somatic;paternal;not provided;not provided;somatic|somatic;paternal;not provided;not provided…	1;1;1;1;1|1;1;1;1;1|1;1;1;1;1|1;1;1;1;1|1;1;1;1;1|1;1;1;1;1|1;1;1;1;1|1;1;1;1;1|1;1;1;1;1|1;1;1;1;1|1;1;1;1;1|1;1;1;1;1|1;1;1;1;1|1;1;1;1;1|1;1;1;1;1	criteria provided, single submitter;criteria provided, single submitter;no assertion criteria provided;no assertion criteria provided;criteria provided, single submitter|criteria provided, single submitter;criteria provided, single submitter;no assertion criteria provided;no assertion criteria provided;criteria provided, single submitter|criteria provided, single submitter;criteria provided, sing…	55242525;54792457;54653215;54653215;55259446|55242525;54792457;54653215;54653215;55259446|55242525;54792457;54653215;54653215;55259446|55242525;54792457;54653215;54653215;55259446|55242525;54792457;54653215;54653215;55259446|55242525;54792457;54653215;54653215;55259446|55242525;54792457;54653215;54653215;55259446|55242525;54792457;54653215;54653215;55259446|55242525;54792457;54653215;54653215;552…	55242660;55105592;55207175;55207175;55259533|55242660;55105592;55207175;55207175;55259533|55242660;55105592;55207175;55207175;55259533|55242660;55105592;55207175;55207175;55259533|55242660;55105592;55207175;55207175;55259533|55242660;55105592;55207175;55207175;55259533|55242660;55105592;55207175;55207175;55259533|55242660;55105592;55207175;55207175;55259533|55242660;55105592;55207175;55207175;552…	1|1|0.02|0.97|1|0.99|0.99|1|1|1|1|1|1|1|0.99	9.76|6.65|-0.71|1.79|7.96|0.66|0.69|9.76|6.22|9.76|9.24|2.75|7.90|5.89|0.26	34;28.8;48|26.9;29.4;23.1|25;9.86;25.2|24.2;9.64;25.5|40;28.4;39|23.2;8.18;23.3|0.83;24.1;35|32;29.4;33|26.1;5.09;26.4|34;29.1;50|27.8;32;31|17;9.30;17.9|23.9;25.9;23.5|26.6;25.4;26.6|6.20;10.8;6.08	rs727503014;rs397517094;rs727504324;rs727504428;rs121913421;rs727504266;rs727504281;rs727504332;rs121913426;rs121913427;rs727504233;rs727504402|rs727503014;rs397517094;rs727504324;rs727504428;rs121913421;rs727504266;rs727504281;rs727504332;rs121913426;rs727504233;rs727504402;rs121913422;rs121913424;rs121913425;rs727503015;rs727503016;rs727504258;rs727504282;rs727504444|rs727503014;rs397517094;rs7…	+;+;+;+;+;+;+;+;+;+;+;+|+;+;+;+;+;+;+;+;+;+;+;+;+;+;+;+;+;+;+|+;+;+;+;+;+;+;+;+;+;+;+;+;+;+;+;+;+;+;+;+;+|+;+;+;+;+;+;+;+;+;+;+;+;+;+;+;+;+;+;+;+;+;+;+;+;+;+;+;+;+;+;+|+;+;+;+;+;+;+;+;+;+;+;+;+;+;+;+;+;+;+;+;+;+;+;+;+;+;+;+;+;+;+;+;+;+;+|+;+;+;+;+;+;+;+;+;+;+;+;+;+;+;+;+;+;+;+;+;+;+;+;+;+;+;+;+;+;+;+;+;+|+;+;+;+;+;+;+;+;+;+;+;+;+;+;+;+;+;+;+;+;+;+;+;+;+;+;+;+;+;+;+;+;+;+|+;+;+;+;+;+;+;+;+;+;+;+;+…	ATCAAGGAATTAAGAGAAGC;GTCAA;AAA;CAAGGAATTAAGAGAAGC;-;CAAGGAATTAAGAGAAGCA;AAAGTT;CAAGGAATTAAGAGAAGCAAC;-;GGAATTAAGAGAAGC;-;GGAATTAAG;AATTC;GGAATTAAGAGAAG;AATTC;GGAATTAAGAGAAGCAA;-;GAATTAAGAGAAGCAACA;A;C;G;-;GAATTAAGAGAAGCA;AT;GAATTAAGAGAAGCAAC|ATCAAGGAATTAAGAGAAGC;GTCAA;AAA;CAAGGAATTAAGAGAAGC;-;CAAGGAATTAAGAGAAGCA;AAAGTT;CAAGGAATTAAGAGAAGCAAC;-;GGAATTAAGAGAAGC;-;GGAATTAAG;AATTC;GGAATTAAGAGAAG;AATTC…	in-del;in-del;deletion;in-del;deletion;deletion;in-del;in-del;deletion;single;deletion;in-del|in-del;in-del;deletion;in-del;deletion;deletion;in-del;in-del;deletion;deletion;in-del;deletion;in-del;deletion;in-del;in-del;in-del;in-del;in-del|in-del;in-del;deletion;in-del;deletion;deletion;in-del;in-del;deletion;deletion;in-del;deletion;in-del;deletion;in-del;in-del;in-del;in-del;in-del;deletion;in…
chr7	6026775	SNP	0	C	1	NA00001	1	!	0	!	0	0.5	T	exonic;exonic;exonic;exonic;ncRNA;exonic;exonic;exonic;exonic;exonic;exonic;exonic;exonic;exonic;exonic;exonic	nonSynonymous;nonSynonymous;nonSynonymous;nonSynonymous;!;nonSynonymous;nonSynonymous;nonSynonymous;nonSynonymous;nonSynonymous;nonSynonymous;nonSynonymous;nonSynonymous;nonSynonymous;nonSynonymous;nonSynonymous	AAA;AAA;AAA;AAA;!;AAA;AAA;AAA;AAA;AAA;AAA;AAA;AAA;AAA;AAA;AAA	GAA;GAA;GAA;GAA;!;GAA;GAA;GAA;GAA;GAA;GAA;GAA;GAA;GAA;GAA;GAA	K;K;K;K;!;K;K;K;K;K;K;K;K;K;K;K	E;E;E;E;!;E;E;E;E;E;E;E;E;E;E;E	1;1;1;1;!;1;1;1;1;1;1;1;1;1;1;1	541;541;435;406;!;438;406;406;541;230;230;489;435;354;406;350	-;-;-;-;-;-;-;-;-;-;-;-;-;-;-;-	uc003spl.3;uc010kte.3;!;!;!;!;!;!;!;!;!;!;!;!;!;!	NM_000535;AB103083;!;!;!;!;!;!;!;!;!;!;!;!;!;!	P54278;P54278-2;!;!;!;!;!;!;!;!;!;!;!;!;!;!	PMS2_HUMAN;P54278-2;!;!;!;!;!;!;!;!;!;!;!;!;!;!	NP_000526;NP_000526;!;!;!;!;!;!;!;!;!;!;!;!;!;!	Homo sapiens PMS2 postmeiotic segregation increased 2 (S. cerevisiae) (PMS2), transcript variant 1, mRNA.;Homo sapiens PMS2 postmeiotic segregation increased 2 (S. cerevisiae) (PMS2), transcript variant 1, mRNA.;!;!;!;!;!;!;!;!;!;!;!;!;!;!	!;!;!;!;!;!;!;!;!;!;!;!;!;!;!;!	NM_000535;NM_000535;NM_001322007;NM_001322005;NR_136154;NM_001322015;NM_001322004;NM_001322003;NM_001322014;NM_001322011;NM_001322012;NM_001322006;NM_001322008;NM_001322010;NM_001322009;NM_001322013	PMS2;PMS2;PMS2;PMS2;PMS2;PMS2;PMS2;PMS2;PMS2;PMS2;PMS2;PMS2;PMS2;PMS2;PMS2;PMS2	NM_000535;NM_000535;NM_001322007;NM_001322005;NR_136154;NM_001322015;NM_001322004;NM_001322003;NM_001322014;NM_001322011;NM_001322012;NM_001322006;NM_001322008;NM_001322010;NM_001322009;NM_001322013	PMS2;PMS2;PMS2;PMS2;PMS2;PMS2;PMS2;PMS2;PMS2;PMS2;PMS2;PMS2;PMS2;PMS2;PMS2;PMS2	96751;96750;96810;96811;96816;96828;96832;96848;96853;96854;96860;96862;161761;212528;212529;221641;262406;262407;262408;383510;395248;395249;395501;395621;395911;395914	Lynch syndrome;Lynch syndrome;Lynch syndrome;Lynch syndrome;Lynch syndrome;Lynch syndrome;Lynch syndrome;Lynch syndrome;Lynch syndrome;Lynch syndrome;Lynch syndrome;Lynch syndrome;-;Lynch syndrome;Lynch syndrome;Lynch syndrome;Lynch syndrome;Lynch syndrome;Lynch syndrome;-;Lynch syndrome;Lynch syndrome;Lynch syndrome;Lynch syndrome;Lynch syndrome;Lynch syndrome	Pathogenic;Pathogenic;Pathogenic;Pathogenic;Pathogenic;Pathogenic;Pathogenic;Pathogenic;Pathogenic;Pathogenic;Pathogenic;Pathogenic;Likely benign;Uncertain significance;Pathogenic;Pathogenic;Pathogenic;Pathogenic;Pathogenic;Uncertain significance;Pathogenic;Pathogenic;Pathogenic;Pathogenic;Pathogenic;Pathogenic	deletion;deletion;deletion;deletion;indel;deletion;deletion;deletion;deletion;deletion;deletion;deletion;copy number gain;duplication;deletion;deletion;deletion;deletion;deletion;copy number loss;deletion;deletion;deletion;deletion;deletion;deletion	germline;germline;germline;germline;germline;germline;germline;germline;germline;germline;germline;germline;not provided;germline;germline;germline;germline;germline;germline;not provided;germline;germline;germline;germline;germline;germline	2;1;1;1;1;1;1;2;1;3;1;1;1;1;1;1;1;1;1;1;1;1;1;1;1;1	reviewed by expert panel;reviewed by expert panel;reviewed by expert panel;reviewed by expert panel;reviewed by expert panel;reviewed by expert panel;reviewed by expert panel;reviewed by expert panel;reviewed by expert panel;reviewed by expert panel;reviewed by expert panel;reviewed by expert panel;no assertion criteria provided;criteria provided, single submitter;criteria provided, single submit…	6048628;6029431;6015623;6016429;6045579;6012870;6038283;6026390;6012870;6029431;6028725;6012870;5945462;6026390;6029431;6035165;6017219;6026384;6029431;6037640;6031604;6031604;6036957;6031604;6031604;6043321	6048737;6048737;6017501;6017479;6045674;6042267;6039384;6035264;6031688;6031688;6029882;6029586;6020731;6048651;6029586;6038906;6017388;6048656;6029586;6223478;6045662;6048737;6043689;6038906;6042267;6043689	0	1.44	0.14	rs2228006	-	A;G	single
chr7	75932111	SNP	0	A	2	NA00001	1	!	0	!	0	0.5	C	exonic	nonSynonymous	CTC	ATC	L	I	1	28	+	uc003uew.3	NM_001540	P04792	HSPB1_HUMAN	NP_001531	Homo sapiens heat shock 27kDa protein 1 (HSPB1), mRNA.	!	NM_001540	HSPB1	NM_001540	HSPB1	!	!	!	!	!	!	!	!	!	1	2.05	21.5	!	!	!	!
chr7	55248992	INS	0	#NAME?	0	NA00001	1	!	0	!	0	0.5	T|A	exonic;exonic;exonic;exonic;exonic;exonic;exonic;exonic;ncRNA|exonic;exonic;exonic;exonic;exonic;exonic;exonic;exonic;ncRNA	indel-nonFrameshift;indel-nonFrameshift;indel-nonFrameshift;indel-nonFrameshift;indel-nonFrameshift;indel-nonFrameshift;indel-nonFrameshift;indel-nonFrameshift;!|indel-nonFrameshift;indel-nonFrameshift;indel-nonFrameshift;indel-nonFrameshift;indel-nonFrameshift;indel-nonFrameshift;indel-nonFrameshift;indel-nonFrameshift;!	TAC;TAC;TAC;TAC;TAC;TAC;TAC;TAC;!|TAC;TAC;TAC;TAC;TAC;TAC;TAC;TAC;!	!;!;!;!;!;!;!;!;!|!;!;!;!;!;!;!;!;!	Y;Y;Y;Y;Y;Y;Y;Y;!|Y;Y;Y;Y;Y;Y;Y;Y;!	!;!;!;!;!;!;!;!;!|!;!;!;!;!;!;!;!;!	1;1;1;1;1;1;1;1;!|2;2;2;2;2;2;2;2;!	719;719;764;497;764;764;764;711;!|719;719;764;497;764;764;764;711;!	+;+;+;+;+;+;+;+;-|+;+;+;+;+;+;+;+;-	!;!;!;!;uc003tqk.3;uc022adn.1;uc011kco.2;!;uc003tqo.4|!;!;!;!;uc003tqk.3;uc022adn.1;uc011kco.2;!;uc003tqo.4	!;!;!;!;NM_005228;HQ912715;AK294750;!;NR_047551|!;!;!;!;NM_005228;HQ912715;AK294750;!;NR_047551	!;!;!;!;P00533;F2YGG7;P00533;!;!|!;!;!;!;P00533;F2YGG7;P00533;!;!	!;!;!;!;EGFR_HUMAN;F2YGG7_HUMAN;EGFR_HUMAN;!;!|!;!;!;!;EGFR_HUMAN;F2YGG7_HUMAN;EGFR_HUMAN;!;!	!;!;!;!;NP_005219;NP_005219;NP_005219;!;!|!;!;!;!;NP_005219;NP_005219;NP_005219;!;!	!;!;!;!;Homo sapiens epidermal growth factor receptor (EGFR), transcript variant 1, mRNA.;Homo sapiens epidermal growth factor receptor (EGFR), transcript variant 1, mRNA.;Homo sapiens epidermal growth factor receptor (EGFR), transcript variant 1, mRNA.;!;Homo sapiens EGFR antisense RNA 1 (EGFR-AS1), non-coding RNA.|!;!;!;!;Homo sapiens epidermal growth factor receptor (EGFR), transcript variant …	!;!;!;!;!;!;!;!;!|!;!;!;!;!;!;!;!;!	NM_001346897;NM_001346899;NM_001346898;NM_001346941;NM_005228;NM_005228;NM_005228;NM_001346900;NR_047551|NM_001346897;NM_001346899;NM_001346898;NM_001346941;NM_005228;NM_005228;NM_005228;NM_001346900;NR_047551	EGFR;EGFR;EGFR;EGFR;EGFR;EGFR;EGFR;EGFR;EGFR-AS1|EGFR;EGFR;EGFR;EGFR;EGFR;EGFR;EGFR;EGFR;EGFR-AS1	NM_001346897;NM_001346899;NM_001346898;NM_001346941;NM_005228;NM_005228;NM_005228;NM_001346900;NR_047551|NM_001346897;NM_001346899;NM_001346898;NM_001346941;NM_005228;NM_005228;NM_005228;NM_001346900;NR_047551	EGFR;EGFR;EGFR;EGFR;EGFR;EGFR;EGFR;EGFR;EGFR-AS1|EGFR;EGFR;EGFR;EGFR;EGFR;EGFR;EGFR;EGFR;EGFR-AS1	54412;74193;160808;164764;174119|54412;74193;160808;164764;174119	not specified;-;-;-;not specified|not specified;-;-;-;not specified	Uncertain significance;Uncertain significance;Uncertain significance;Uncertain significance;Uncertain significance|Uncertain significance;Uncertain significance;Uncertain significance;Uncertain significance;Uncertain significance	deletion;copy number gain;copy number gain;copy number gain;deletion|deletion;copy number gain;copy number gain;copy number gain;deletion	somatic;paternal;not provided;not provided;somatic|somatic;paternal;not provided;not provided;somatic	1;1;1;1;1|1;1;1;1;1	criteria provided, single submitter;criteria provided, single submitter;no assertion criteria provided;no assertion criteria provided;criteria provided, single submitter|criteria provided, single submitter;criteria provided, single submitter;no assertion criteria provided;no assertion criteria provided;criteria provided, single submitter	55242525;54792457;54653215;54653215;55259446|55242525;54792457;54653215;54653215;55259446	55242660;55105592;55207175;55207175;55259533|55242660;55105592;55207175;55207175;55259533	1|1	8.01|9.31	31;28.4;31|29;28.2;27.7	rs397517105|rs397517106	+|+	-;TCCAGGAAGCCT|-;ACCATC;TCCAGGAAGCCT	deletion|insertion
chr7	117199645	DEL	0	-3	0	NA00001	1	!	0	!	0	0.5	T|C|T	exonic|exonic|exonic	indel-nonFrameshift|indel-nonFrameshift|indel-nonFrameshift	ATC|ATC|TTT	!|!|!	I|I|F	!|!|!	2|3|1	507|507|508	+|+|+	uc003vjd.3|uc003vjd.3|uc003vjd.3	NM_000492|NM_000492|NM_000492	P13569|P13569|P13569	CFTR_HUMAN|CFTR_HUMAN|CFTR_HUMAN	NP_000483|NP_000483|NP_000483	Homo sapiens cystic fibrosis transmembrane conductance regulator (ATP-binding cassette sub-family C, member 7) (CFTR), mRNA.|Homo sapiens cystic fibrosis transmembrane conductance regulator (ATP-binding cassette sub-family C, member 7) (CFTR), mRNA.|Homo sapiens cystic fibrosis transmembrane conductance regulator (ATP-binding cassette sub-family C, member 7) (CFTR), mRNA.	!|!|!	NM_000492|NM_000492|NM_000492	CFTR|CFTR|CFTR	NM_000492|NM_000492|NM_000492	CFTR|CFTR|CFTR	22266;65700;65701;68064;68284;68313;68331;68371;68421;68460;68648;68661;68665;77005;395239|22266;65700;65701;68064;68284;68313;68331;68371;68421;68460;68648;68661;68665;77005;395239|22266;65700;65701;68064;68284;68313;68331;68371;68421;68460;68648;68661;68665;77005;395239	Cystic fibrosis;Cystic fibrosis;Cystic fibrosis;Cystic fibrosis;Cystic fibrosis;Cystic fibrosis;Cystic fibrosis;Cystic fibrosis;Cystic fibrosis;Cystic fibrosis;Cystic fibrosis;Cystic fibrosis;Cystic fibrosis;Cystic fibrosis;Cystic fibrosis|Cystic fibrosis;Cystic fibrosis;Cystic fibrosis;Cystic fibrosis;Cystic fibrosis;Cystic fibrosis;Cystic fibrosis;Cystic fibrosis;Cystic fibrosis;Cystic fibrosis…	Pathogenic;not provided;Pathogenic;Pathogenic/Likely pathogenic, not provided;not provided;not provided;not provided;not provided;not provided;not provided;not provided;not provided;not provided;Pathogenic;Pathogenic|Pathogenic;not provided;Pathogenic;Pathogenic/Likely pathogenic, not provided;not provided;not provided;not provided;not provided;not provided;not provided;not provided;not provided;…	deletion;deletion;deletion;deletion;deletion;deletion;deletion;indel;deletion;deletion;indel;deletion;deletion;deletion;deletion|deletion;deletion;deletion;deletion;deletion;deletion;deletion;indel;deletion;deletion;indel;deletion;deletion;deletion;deletion|deletion;deletion;deletion;deletion;deletion;deletion;deletion;indel;deletion;deletion;indel;deletion;deletion;deletion;deletion	germline;germline;germline;germline;unknown;germline;germline;germline;germline;germline;germline;germline;germline;germline;germline;germline|germline;germline;germline;germline;unknown;germline;germline;germline;germline;germline;germline;germline;germline;germline;germline;germline|germline;germline;germline;germline;unknown;germline;germline;germline;germline;germline;germline;germline;germli…	1;1;2;3;1;1;1;1;1;1;1;1;1;1;1|1;1;2;3;1;1;1;1;1;1;1;1;1;1;1|1;1;2;3;1;1;1;1;1;1;1;1;1;1;1	no assertion criteria provided;no assertion provided;reviewed by expert panel;criteria provided, single submitter;no assertion provided;no assertion provided;no assertion provided;no assertion provided;no assertion provided;no assertion provided;no assertion provided;no assertion provided;no assertion provided;reviewed by expert panel;criteria provided, single submitter|no assertion criteria prov…	117138363;117242206;117249596;117232041;117250573;117250648;117250986;117251776;117267576;117282468;117120152;117143146;117144307;117304664;117144307|117138363;117242206;117249596;117232041;117250573;117250648;117250986;117251776;117267576;117282468;117120152;117143146;117144307;117304664;117144307|117138363;117242206;117249596;117232041;117250573;117250648;117250986;117251776;117267576;117282468…	117159446;117252060;117252110;117232124;117250723;117250701;117251581;117252130;117267824;117283248;117120270;117146020;117144417;117306195;117149196|117159446;117252060;117252110;117232124;117250723;117250701;117251581;117252130;117267824;117283248;117120270;117146020;117144417;117306195;117149196|117159446;117252060;117252110;117232124;117250723;117250701;117251581;117252130;117267824;117283248…	1|1|1	7.59|1.20|7.59	33;23.6;25.4|21.4;24.9;16.9|26.1;28.4;28.7	rs121908745;rs199826652|rs121908745;rs199826652;rs113993960|rs199826652;rs113993960;rs121909001;rs753920616	+;+|+;+;+|+;+;+;+	-;ATC;-;TCT|-;ATC;-;TCT;-;CTT|-;TCT;-;CTT;-;TTT;C;G;T	deletion;deletion|deletion;deletion;deletion|deletion;deletion;deletion;single
chr7	91652178	INS	0	#NAME?	0	NA00001	1	!	0	!	0	0.5	A|A	exonic;exonic;exonic;exonic;exonic|exonic;exonic;exonic;exonic;exonic	indel-nonFrameshift;indel-nonFrameshift;indel-nonFrameshift;indel-nonFrameshift;indel-nonFrameshift|indel-nonFrameshift;indel-nonFrameshift;indel-nonFrameshift;indel-nonFrameshift;indel-nonFrameshift	AAA;AAA;AAA;AAA;AAA|AAA;AAA;AAA;AAA;AAA	!;!;!;!;!|!;!;!;!;!	K;K;K;K;K|K;K;K;K;K	!;!;!;!;!|!;!;!;!;!	1;1;1;1;1|2;2;2;2;2	1335;1335;1335;1335;1335|1335;1335;1335;1335;1335	+;+;+;+;+|+;+;+;+;+	uc003ulf.3;uc003ulj.3;uc003ule.2;uc003ulg.3;uc003uli.3|uc003ulf.3;uc003ulj.3;uc003ule.2;uc003ulg.3;uc003uli.3	NM_147185;AF091711;AF026245;NM_005751;AF083037|NM_147185;AF091711;AF026245;NM_005751;AF083037	Q99996-3;H7BYL6;A4D1E4;Q99996-2;Q99996-2|Q99996-3;H7BYL6;A4D1E4;Q99996-2;Q99996-2	Q99996-3;H7BYL6_HUMAN;A4D1E4_HUMAN;Q99996-2;Q99996-2|Q99996-3;H7BYL6_HUMAN;A4D1E4_HUMAN;Q99996-2;Q99996-2	NP_671714;NP_671714;NP_671714;NP_005742;NP_005742|NP_671714;NP_671714;NP_671714;NP_005742;NP_005742	Homo sapiens A kinase (PRKA) anchor protein (yotiao) 9 (AKAP9), transcript variant 3, mRNA.;Homo sapiens A kinase (PRKA) anchor protein (yotiao) 9 (AKAP9), transcript variant 3, mRNA.;Homo sapiens A kinase (PRKA) anchor protein (yotiao) 9 (AKAP9), transcript variant 3, mRNA.;Homo sapiens A kinase (PRKA) anchor protein (yotiao) 9 (AKAP9), transcript variant 2, mRNA.;Homo sapiens A kinase (PRKA) an…	!;!;!;!;!|!;!;!;!;!	NM_147185;NM_147185;NM_147185;NM_005751;NM_005751|NM_147185;NM_147185;NM_147185;NM_005751;NM_005751	AKAP9;AKAP9;AKAP9;AKAP9;AKAP9|AKAP9;AKAP9;AKAP9;AKAP9;AKAP9	NM_147185;NM_147185;NM_147185;NM_005751;NM_005751|NM_147185;NM_147185;NM_147185;NM_005751;NM_005751	AKAP9;AKAP9;AKAP9;AKAP9;AKAP9|AKAP9;AKAP9;AKAP9;AKAP9;AKAP9	162147;163108;165101;223191|162147;163108;165101;223191	-;-;-;Ductal breast carcinoma|-;-;-;Ductal breast carcinoma	Uncertain significance;Uncertain significance;Uncertain significance;Uncertain significance|Uncertain significance;Uncertain significance;Uncertain significance;Uncertain significance	copy number gain;copy number gain;copy number gain;copy number gain|copy number gain;copy number gain;copy number gain;copy number gain	not provided;not provided;not provided;somatic|not provided;not provided;not provided;somatic	1;1;1;1|1;1;1;1	no assertion criteria provided;no assertion criteria provided;no assertion criteria provided;no assertion criteria provided|no assertion criteria provided;no assertion criteria provided;no assertion criteria provided;no assertion criteria provided	91558564;91583969;91703640;87840219|91558564;91583969;91703640;87840219	91647856;91618058;91789531;91707100|91647856;91618058;91789531;91707100	0.55|0.56	2.41|0.34	0.01;1.48;34|13.9;2.88;23.2	!|rs10644111	!|+	!|-;AAC	!|insertion
chr7	143013488	SNP	0	T	2	NA00001	1	!	0	!	0	0.5	A	intronic;intronic;intronic	!	!	!	!	!	!	!	+;+;+	uc003wcr.1;uc011ktc.1;!	NM_000083;NR_046453;!	P35523;P35523;!	CLCN1_HUMAN;CLCN1_HUMAN;!	NP_000074;NP_000074;!	Homo sapiens chloride channel, voltage-sensitive 1 (CLCN1), transcript variant 1, mRNA.;Homo sapiens chloride channel, voltage-sensitive 1 (CLCN1), transcript variant 2, non-coding RNA.;!	!;!;!	NM_000083;NM_000083;NR_046453	CLCN1;CLCN1;CLCN1	NM_000083;NM_000083;NR_046453	CLCN1;CLCN1;CLCN1	!	!	!	!	!	!	!	!	!	1	5.19	8.6	rs202217420	+	A;T	single
chr7	140453136	SNP	0	T	2	NA00001	1	!	0	!	0	0.5	A	exonic	nonSynonymous	GTG	GAG	V	E	2	600	-	uc003vwc.4	NM_004333	P15056	BRAF_HUMAN	NP_004324	Homo sapiens v-raf murine sarcoma viral oncogene homolog B1 (BRAF), mRNA.	!	NM_004333	BRAF	NM_004333	BRAF	74895;381832	-;-	Pathogenic;Likely pathogenic	copy number loss;copy number gain	not provided;not provided	1;1	criteria provided, single submitter;no assertion criteria provided	140453998;140616125	159100212;140740863	1	9.2	32	rs397516897;rs121913377;rs113488022;rs121913227	-;-;-;-	-;TGA;AT;TG;A;C;G;T;AA;AG;GT	deletion;mnp;single;mnp
chr7	140453137	SNP	0	T	1	NA00001	1	!	0	!	0	0.5	C	exonic	nonSynonymous	GTG	ATG	V	M	1	600	-	uc003vwc.4	NM_004333	P15056	BRAF_HUMAN	NP_004324	Homo sapiens v-raf murine sarcoma viral oncogene homolog B1 (BRAF), mRNA.	!	NM_004333	BRAF	NM_004333	BRAF	74895;381832	-;-	Pathogenic;Likely pathogenic	copy number loss;copy number gain	not provided;not provided	1;1	criteria provided, single submitter;no assertion criteria provided	140453998;140616125	159100212;140740863	1	7.71	33	rs121913227;rs121913378	-;-	AA;AG;GT;A;G;T	mnp;single
chr7	140453136	MNP	0	C	2	NA00001	1	!	0	!	0	0.5	A	exonic	nonSynonymous	GTG	GGG	V	G	2	600	-	uc003vwc.4	NM_004333	P15056	BRAF_HUMAN	NP_004324	Homo sapiens v-raf murine sarcoma viral oncogene homolog B1 (BRAF), mRNA.	!	NM_004333	BRAF	NM_004333	BRAF	74895;381832	-;-	Pathogenic;Likely pathogenic	copy number loss;copy number gain	not provided;not provided	1;1	criteria provided, single submitter;no assertion criteria provided	140453998;140616125	159100212;140740863	1	9.2	26	rs397516897;rs121913377;rs113488022;rs121913227	-;-;-;-	-;TGA;AT;TG;A;C;G;T;AA;AG;GT	deletion;mnp;single;mnp
chr7	143018934	SNP	0	A	1	NA00001	1	!	0	!	0	0.5	G	exonic;exonic;ncRNA	nonSynonymous;nonSynonymous;!	GGG;GGG;!	GAG;GAG;!	G;G;!	E;E;!	2;2;!	230;230;!	+;+;+	uc003wcr.1;uc011ktc.1;!	NM_000083;NR_046453;!	P35523;P35523;!	CLCN1_HUMAN;CLCN1_HUMAN;!	NP_000074;NP_000074;!	Homo sapiens chloride channel, voltage-sensitive 1 (CLCN1), transcript variant 1, mRNA.;Homo sapiens chloride channel, voltage-sensitive 1 (CLCN1), transcript variant 2, non-coding RNA.;!	!;!;!	NM_000083;NM_000083;NR_046453	CLCN1;CLCN1;CLCN1	NM_000083;NM_000083;NR_046453	CLCN1;CLCN1;CLCN1	!	!	!	!	!	!	!	!	!	1	8.04	29.7	rs80356700	+	A;G	single
chr7	140453137	MNP	0	T	1	NA00001	1	!	0	!	0	0.5	C	exonic	nonSynonymous	GTG	ATG	V	M	1	600	-	uc003vwc.4	NM_004333	P15056	BRAF_HUMAN	NP_004324	Homo sapiens v-raf murine sarcoma viral oncogene homolog B1 (BRAF), mRNA.	!	NM_004333	BRAF	NM_004333	BRAF	74895;381832	-;-	Pathogenic;Likely pathogenic	copy number loss;copy number gain	not provided;not provided	1;1	criteria provided, single submitter;no assertion criteria provided	140453998;140616125	159100212;140740863	1	7.71	33	rs121913227;rs121913378	-;-	AA;AG;GT;A;G;T	mnp;single
chr1	46655126	DEL	0	-4	0	NA00001	1	!	0	!	0	0.5	T|C|A|C	intronic;intronic;intronic;intronic;intronic;intronic;intronic|intronic;intronic;intronic;intronic;intronic;intronic;intronic|spliceDonor;spliceDonor;spliceDonor;spliceDonor;spliceDonor;spliceDonor;intronic|spliceDonor;spliceDonor;spliceDonor;spliceDonor;spliceDonor;spliceDonor;intronic	!|!|!|!	!|!|!|!	!|!|!|!	!|!|!|!	!|!|!|!	!|!|!|!	!|!|!|!	-;-;-;-;-;-;-|-;-;-;-;-;-;-|-;-;-;-;-;-;-|-;-;-;-;-;-;-	uc001cpe.3;uc010olz.2;uc010olx.2;uc010oly.2;!;!;uc001cpg.3|uc001cpe.3;uc010olz.2;uc010olx.2;uc010oly.2;!;!;uc001cpg.3|uc001cpe.3;uc010olz.2;uc010olx.2;uc010oly.2;!;!;uc001cpg.3|uc001cpe.3;uc010olz.2;uc010olx.2;uc010oly.2;!;!;uc001cpg.3	NM_017739;AK301923;AK302379;AK316399;!;!;NM_001243766|NM_017739;AK301923;AK302379;AK316399;!;!;NM_001243766|NM_017739;AK301923;AK302379;AK316399;!;!;NM_001243766|NM_017739;AK301923;AK302379;AK316399;!;!;NM_001243766	Q8WZA1;Q8WZA1;F5H827;!;!;!;Q5VST3|Q8WZA1;Q8WZA1;F5H827;!;!;!;Q5VST3|Q8WZA1;Q8WZA1;F5H827;!;!;!;Q5VST3|Q8WZA1;Q8WZA1;F5H827;!;!;!;Q5VST3	PMGT1_HUMAN;PMGT1_HUMAN;F5H827_HUMAN;!;!;!;Q5VST3_HUMAN|PMGT1_HUMAN;PMGT1_HUMAN;F5H827_HUMAN;!;!;!;Q5VST3_HUMAN|PMGT1_HUMAN;PMGT1_HUMAN;F5H827_HUMAN;!;!;!;Q5VST3_HUMAN|PMGT1_HUMAN;PMGT1_HUMAN;F5H827_HUMAN;!;!;!;Q5VST3_HUMAN	NP_060209;NP_060209;NP_060209;!;!;!;NP_001230695|NP_060209;NP_060209;NP_060209;!;!;!;NP_001230695|NP_060209;NP_060209;NP_060209;!;!;!;NP_001230695|NP_060209;NP_060209;NP_060209;!;!;!;NP_001230695	Homo sapiens protein O-linked mannose beta1,2-N-acetylglucosaminyltransferase (POMGNT1), transcript variant 1, mRNA.;Homo sapiens protein O-linked mannose beta1,2-N-acetylglucosaminyltransferase (POMGNT1), transcript variant 1, mRNA.;Homo sapiens protein O-linked mannose beta1,2-N-acetylglucosaminyltransferase (POMGNT1), transcript variant 1, mRNA.;Homo sapiens protein O-linked mannose beta1,2-N-…	!;!;!;!;!;!;!|!;!;!;!;!;!;!|!;!;!;!;!;!;!|!;!;!;!;!;!;!	NM_017739;NM_017739;NM_017739;NM_017739;NM_001290129;NM_001290130;NM_001243766|NM_017739;NM_017739;NM_017739;NM_017739;NM_001290129;NM_001290130;NM_001243766|NM_017739;NM_017739;NM_017739;NM_017739;NM_001290129;NM_001290130;NM_001243766|NM_017739;NM_017739;NM_017739;NM_017739;NM_001290129;NM_001290130;NM_001243766	POMGNT1;POMGNT1;POMGNT1;POMGNT1;POMGNT1;POMGNT1;POMGNT1|POMGNT1;POMGNT1;POMGNT1;POMGNT1;POMGNT1;POMGNT1;POMGNT1|POMGNT1;POMGNT1;POMGNT1;POMGNT1;POMGNT1;POMGNT1;POMGNT1|POMGNT1;POMGNT1;POMGNT1;POMGNT1;POMGNT1;POMGNT1;POMGNT1	NM_017739;NM_017739;NM_017739;NM_017739;NM_001290129;NM_001290130;NM_001243766|NM_017739;NM_017739;NM_017739;NM_017739;NM_001290129;NM_001290130;NM_001243766|NM_017739;NM_017739;NM_017739;NM_017739;NM_001290129;NM_001290130;NM_001243766|NM_017739;NM_017739;NM_017739;NM_017739;NM_001290129;NM_001290130;NM_001243766	POMGNT1;POMGNT1;POMGNT1;POMGNT1;POMGNT1;POMGNT1;POMGNT1|POMGNT1;POMGNT1;POMGNT1;POMGNT1;POMGNT1;POMGNT1;POMGNT1|POMGNT1;POMGNT1;POMGNT1;POMGNT1;POMGNT1;POMGNT1;POMGNT1|POMGNT1;POMGNT1;POMGNT1;POMGNT1;POMGNT1;POMGNT1;POMGNT1	!|!|!|!	!|!|!|!	!|!|!|!	!|!|!|!	!|!|!|!	!|!|!|!	!|!|!|!	!|!|!|!	!|!|!|!	1|1|1|1	7.66|1.70|8.92|7.45	22.1;20.2;21.2|19.1;17.9;19.2|19.4;20.6;19.7|21.5;20.5;21.5	rs386834023|rs386834023|rs386834023|rs386834023;rs386834024	-|-|-|-;-	-;GTGA|-;GTGA|-;GTGA|-;GTGA;A;G;T	deletion|deletion|deletion|deletion;single
chr1	68912524	DEL	0	-9	0	NA00001	1	!	0	!	0	0.5	G|A|G|C|C|A|G|A|G	exonic|exonic|exonic|exonic|exonic|exonic|exonic|exonic|exonic	indel-nonFrameshift|indel-nonFrameshift|indel-nonFrameshift|indel-nonFrameshift|indel-nonFrameshift|indel-nonFrameshift|indel-nonFrameshift|indel-nonFrameshift|indel-nonFrameshift	CTC|CTC|CTC|TGG|TGG|TGG|CTC|CTC|CTC	!|!|!|!|!|!|!|!|!	L|L|L|W|W|W|L|L|L	!|!|!|!|!|!|!|!|!	3|2|1|3|2|1|3|2|1	38|38|38|37|37|37|36|36|36	-|-|-|-|-|-|-|-|-	uc001dei.1|uc001dei.1|uc001dei.1|uc001dei.1|uc001dei.1|uc001dei.1|uc001dei.1|uc001dei.1|uc001dei.1	NM_000329|NM_000329|NM_000329|NM_000329|NM_000329|NM_000329|NM_000329|NM_000329|NM_000329	Q16518|Q16518|Q16518|Q16518|Q16518|Q16518|Q16518|Q16518|Q16518	RPE65_HUMAN|RPE65_HUMAN|RPE65_HUMAN|RPE65_HUMAN|RPE65_HUMAN|RPE65_HUMAN|RPE65_HUMAN|RPE65_HUMAN|RPE65_HUMAN	NP_000320|NP_000320|NP_000320|NP_000320|NP_000320|NP_000320|NP_000320|NP_000320|NP_000320	Homo sapiens retinal pigment epithelium-specific protein 65kDa (RPE65), mRNA.|Homo sapiens retinal pigment epithelium-specific protein 65kDa (RPE65), mRNA.|Homo sapiens retinal pigment epithelium-specific protein 65kDa (RPE65), mRNA.|Homo sapiens retinal pigment epithelium-specific protein 65kDa (RPE65), mRNA.|Homo sapiens retinal pigment epithelium-specific protein 65kDa (RPE65), mRNA.|Homo sapi…	!|!|!|!|!|!|!|!|!	NM_000329|NM_000329|NM_000329|NM_000329|NM_000329|NM_000329|NM_000329|NM_000329|NM_000329	RPE65|RPE65|RPE65|RPE65|RPE65|RPE65|RPE65|RPE65|RPE65	NM_000329|NM_000329|NM_000329|NM_000329|NM_000329|NM_000329|NM_000329|NM_000329|NM_000329	RPE65|RPE65|RPE65|RPE65|RPE65|RPE65|RPE65|RPE65|RPE65	!|!|!|!|!|!|!|!|!	!|!|!|!|!|!|!|!|!	!|!|!|!|!|!|!|!|!	!|!|!|!|!|!|!|!|!	!|!|!|!|!|!|!|!|!	!|!|!|!|!|!|!|!|!	!|!|!|!|!|!|!|!|!	!|!|!|!|!|!|!|!|!	!|!|!|!|!|!|!|!|!	0|1|1|1|1|1|0.90|0.91|0.18	-0.23|8.93|5.38|5.69|5.64|8.93|0.10|3.06|0.30	9.12;6.95;7.92|28.7;29.4;28.3|26.4;24.7;22.9|34;32;41|33;32;40|26.8;27.2;27|4.96;1.09;2.57|14.2;15.2;23.3|20.3;7.48;12.6	rs61751280|rs61751280|rs61751280|rs61751280|rs61751280|rs61751280|rs61751280;rs749757610|rs61751280|rs61751280;rs371586530	-|-|-|-|-|-|-;+|-|-;+	-;CTCTGGCTC|-;CTCTGGCTC|-;CTCTGGCTC|-;CTCTGGCTC|-;CTCTGGCTC|-;CTCTGGCTC|-;CTCTGGCTC;C;G|-;CTCTGGCTC|-;CTCTGGCTC;A;G	deletion|deletion|deletion|deletion|deletion|deletion|deletion;single|deletion|deletion;single
chr1	5935162	SNP	0	T	2	NA00001	1	!	0	!	0	0.5	A	spliceAcceptor;spliceAcceptor;spliceAcceptor;spliceAcceptor	!	!	!	!	!	!	!	-;-;-;-	!;uc001alq.2;!;!	!;NM_015102;!;!	!;O75161;!;!	!;NPHP4_HUMAN;!;!	!;NP_055917;!;!	!;Homo sapiens nephronophthisis 4 (NPHP4), mRNA.;!;!	!;!;!;!	NR_111987;NM_015102;NM_001291594;NM_001291593	NPHP4;NPHP4;NPHP4;NPHP4	NR_111987;NM_015102;NM_001291594;NM_001291593	NPHP4;NPHP4;NPHP4;NPHP4	72858;161088	-;-	Pathogenic;Likely benign	copy number loss;copy number gain	not provided;not provided	1;1	criteria provided, single submitter;no assertion criteria provided	779527;5614166	6030086;6029886	0.04	0.45	18.7	rs1287637	-	A;T	single
chrX	70443101	SNP	0	T	1	NA00001	1	!	0	!	0	0.5	C	intronic;intronic;intronic;UTR5	!	!	!	!	!	!	!	-;+;+;+	uc011mpt.1;uc004dzf.3;uc022byr.1;uc004dzg.3	NR_001568;NM_001097642;CCDS14408;NM_000166	!;P08034;P08034;P08034	!;CXB1_HUMAN;CXB1_HUMAN;CXB1_HUMAN	!;NP_001091111;NP_001091111;NP_001091111	Homo sapiens brain cytoplasmic RNA 1 (BCYRN1), non-coding RNA.;Homo sapiens gap junction protein, beta 1, 32kDa (GJB1), transcript variant 1, mRNA.;Homo sapiens gap junction protein, beta 1, 32kDa (GJB1), transcript variant 1, mRNA.;Homo sapiens gap junction protein, beta 1, 32kDa (GJB1), transcript variant 2, mRNA.	!;!;!;!	NR_001568;NM_001097642;NM_001097642;NM_000166	BCYRN1;GJB1;GJB1;GJB1	NR_001568;NM_001097642;NM_001097642;NM_000166	BCYRN1;GJB1;GJB1;GJB1	165212	-	Uncertain significance	copy number gain	not provided	1	no assertion criteria provided	70242172	70902832	1	2.38	14.1	!	!	!	!
chrX	107845203	MULTIALLELIC	0	-3	0	NA00001	1	!	0	!	0	0.5	A|C|C	exonic;exonic;exonic|exonic;exonic;exonic|exonic;exonic;exonic	indel-nonFrameshift;indel-nonFrameshift;indel-nonFrameshift|indel-nonFrameshift;indel-nonFrameshift;indel-nonFrameshift|indel-nonFrameshift;indel-nonFrameshift;indel-nonFrameshift	GGA;GGA;GGA|CCA;CCA;CCA|CCA;CCA;CCA	!;!;!|!;!;!|!;!;!	G;G;G|P;P;P|P;P;P	!;!;!|!;!;!|!;!;!	3;3;3|1;1;1|2;2;2	710;710;710|711;711;711|711;711;711	+;+;+|+;+;+|+;+;+	uc004enz.2;uc022ccg.2;uc004eob.1|uc004enz.2;uc022ccg.2;uc004eob.1|uc004enz.2;uc022ccg.2;uc004eob.1	NM_033380;CCDS35366;BC035387|NM_033380;CCDS35366;BC035387|NM_033380;CCDS35366;BC035387	P29400-2;P29400-2;Q49AM6|P29400-2;P29400-2;Q49AM6|P29400-2;P29400-2;Q49AM6	P29400-2;P29400-2;Q49AM6_HUMAN|P29400-2;P29400-2;Q49AM6_HUMAN|P29400-2;P29400-2;Q49AM6_HUMAN	NP_000486;NP_203699;NP_000486|NP_000486;NP_203699;NP_000486|NP_000486;NP_203699;NP_000486	Homo sapiens collagen, type IV, alpha 5 (COL4A5), transcript variant 1, mRNA.;Homo sapiens collagen, type IV, alpha 5 (COL4A5), transcript variant 1, mRNA.;Homo sapiens collagen, type IV, alpha 5 (COL4A5), transcript variant 1, mRNA.|Homo sapiens collagen, type IV, alpha 5 (COL4A5), transcript variant 1, mRNA.;Homo sapiens collagen, type IV, alpha 5 (COL4A5), transcript variant 1, mRNA.;Homo sapi…	!;!;!|!;!;!|!;!;!	NM_033380;NM_033380;NM_000495|NM_033380;NM_033380;NM_000495|NM_033380;NM_033380;NM_000495	COL4A5;COL4A5;COL4A5|COL4A5;COL4A5;COL4A5|COL4A5;COL4A5;COL4A5	NM_033380;NM_033380;NM_000495|NM_033380;NM_033380;NM_000495|NM_033380;NM_033380;NM_000495	COL4A5;COL4A5;COL4A5|COL4A5;COL4A5;COL4A5|COL4A5;COL4A5;COL4A5	35549;35550;35552;35553;35554;35573;35574;35575;35578;35583;35584;35587;35592;35594;35686;35766;35784;35807;35825;35833;35875;35949;35952;35965;35990;36006;36015;36025;36069;47346;47348;47349;161618;381963;384507|35549;35550;35552;35553;35554;35573;35574;35575;35578;35583;35584;35587;35592;35594;35686;35766;35784;35807;35825;35833;35875;35949;35952;35965;35990;36006;36015;36025;36069;47346;47348;…	Alport syndrome, X-linked recessive;Alport syndrome, X-linked recessive;Alport syndrome, X-linked recessive;Alport syndrome, X-linked recessive;Alport syndrome, X-linked recessive;Alport syndrome, X-linked recessive;Alport syndrome, X-linked recessive;Alport syndrome, X-linked recessive;Alport syndrome, X-linked recessive;Alport syndrome, X-linked recessive;Alport syndrome, X-linked recessive;Alp…	Pathogenic;Pathogenic;Pathogenic;Pathogenic;Pathogenic;Pathogenic;Pathogenic;Pathogenic;Pathogenic;Pathogenic;Pathogenic;Pathogenic;Pathogenic;Pathogenic;Pathogenic;Pathogenic;Pathogenic;Pathogenic;Pathogenic;Pathogenic;Pathogenic;Pathogenic;Pathogenic;Pathogenic;Pathogenic;Pathogenic;Pathogenic;Pathogenic;Pathogenic;Pathogenic;Pathogenic;Pathogenic;Uncertain significance;Likely benign;Pathogenic…	deletion;deletion;deletion;deletion;deletion;deletion;deletion;deletion;deletion;deletion;deletion;deletion;deletion;deletion;deletion;deletion;deletion;deletion;duplication;duplication;deletion;deletion;deletion;deletion;deletion;deletion;deletion;deletion;duplication;deletion;deletion;deletion;copy number gain;copy number gain;deletion|deletion;deletion;deletion;deletion;deletion;deletion;delet…	not provided;not provided;not provided;not provided;not provided;not provided;not provided;not provided;not provided;not provided;not provided;not provided;not provided;not provided;not provided;not provided;not provided;not provided;not provided;not provided;not provided;not provided;not provided;not provided;not provided;not provided;not provided;not provided;not provided;not provided;not provi…	1;1;1;1;1;1;1;1;1;1;1;1;1;1;1;1;1;1;1;1;1;1;1;1;1;1;1;1;1;1;1;1;1;1;1|1;1;1;1;1;1;1;1;1;1;1;1;1;1;1;1;1;1;1;1;1;1;1;1;1;1;1;1;1;1;1;1;1;1;1|1;1;1;1;1;1;1;1;1;1;1;1;1;1;1;1;1;1;1;1;1;1;1;1;1;1;1;1;1;1;1;1;1;1;1	no assertion criteria provided;no assertion criteria provided;no assertion criteria provided;no assertion criteria provided;no assertion criteria provided;no assertion criteria provided;no assertion criteria provided;no assertion criteria provided;no assertion criteria provided;no assertion criteria provided;no assertion criteria provided;no assertion criteria provided;no assertion criteria provi…	107681416;107553978;107681416;107681416;107681416;107782976;107782976;107683437;107683437;107783036;107783036;107783036;107807112;107802384;107826114;107840292;107840758;107842101;107845135;107845220;107863489;107898561;107898561;107898688;107909825;107911601;107911654;107917984;107930729;107681172;107681172;107681416;107691212;107781663;107920740|107681416;107553978;107681416;107681416;107681416…	107683436;107683436;107683436;107683436;107683436;107829977;107869579;107908736;107802293;107908736;107865032;107807111;107844715;107935977;107826167;107840615;107842198;107908736;107845187;107865905;107863656;107898687;107898687;107913457;107911548;107911672;107911705;107923908;107930764;107683436;107683436;107939608;107781663;108262433;107920802|107683436;107683436;107683436;107683436;107683436…	1.00|1|1.00	0.60|5.53|2.23	4.40;9.57;4.33|22.3;16.3;22.2|21.4;18.6;22.5	!|rs868801693|!	!|+|!	!|A;C|!	!|single|!
chrX	153296777	SNP	0	A	1	NA00001	1	!	0	!	0	0.5	G	exonic;exonic;exonic	stopGain;stopGain;stopGain	CGA;CGA;CGA	TGA;TGA;TGA	R;R;R	*;*;*	1;1;1	168;180;75	-;-;-	uc004fjv.2;uc004fjw.2;!	NM_004992;NM_001110792;!	P51608;P51608-2;!	MECP2_HUMAN;P51608-2;!	NP_004983;NP_001104262;!	Homo sapiens methyl CpG binding protein 2 (Rett syndrome) (MECP2), transcript variant 1, mRNA.;Homo sapiens methyl CpG binding protein 2 (Rett syndrome) (MECP2), transcript variant 1, mRNA.;!	!;!;!	NM_004992;NM_001110792;NM_001316337	MECP2;MECP2;MECP2	NM_004992;NM_001110792;NM_001316337	MECP2;MECP2;MECP2	73336;73337;153034;153044;153079;153081;153082;153083;153084;153086;153087;153089;153092;153095;153096;153099;153100;153101;153103;153104;153108;153109;153114;153120;153124;153134;153135;153137;153138;153139;153143;153146;153159;153163;153174;153194;153211;159102;162459;164737;165413;166119;166465;166467;166469;166471;186588;186589;186599;186601;187417;187420;187421;187422;187423;187424;187425;18…	-;-;not provided;Rett syndrome;Rett syndrome;Rett syndrome;Rett syndrome;Rett syndrome;Rett syndrome;Rett syndrome;Rett syndrome;Rett syndrome;Rett syndrome;Rett syndrome;Rett syndrome;not provided;not specified;Autism, susceptibility to, X-linked 3;Mental retardation, X-linked, syndromic 13;Rett syndrome;not provided;Rett syndrome;Angelman syndrome;Mental retardation, X-linked, syndromic 13;Rett…	Pathogenic;Pathogenic;not provided;Uncertain significance;Pathogenic;Pathogenic;Uncertain significance;Pathogenic;Pathogenic;Pathogenic;Pathogenic;Pathogenic;Pathogenic;Uncertain significance;Uncertain significance;Pathogenic;Uncertain significance;Pathogenic;Pathogenic;Pathogenic;Pathogenic;Pathogenic;Pathogenic;Pathogenic;Pathogenic;Pathogenic;Uncertain significance;Pathogenic;Conflicting inter…	copy number gain;copy number gain;deletion;deletion;deletion;deletion;deletion;deletion;deletion;deletion;deletion;deletion;deletion;deletion;deletion;deletion;deletion;deletion;deletion;deletion;deletion;deletion;deletion;deletion;indel;deletion;deletion;deletion;deletion;deletion;deletion;deletion;inversion;inversion;deletion;deletion;deletion;copy number gain;copy number gain;copy number gain;…	not provided;maternal;not provided;unknown;de novo;unknown;unknown;de novo;de novo;unknown;unknown;de novo;germline;unknown;unknown;unknown;unknown;de novo;unknown;de novo;unknown;unknown;de novo;germline;maternal;unknown;unknown;de novo;germline;unknown;unknown;unknown;de novo;de novo;de novo;de novo;unknown;unknown;unknown;de novo;germline;inherited;maternal;unknown;unknown;unknown;germline;unk…	1;1;1;1;1;1;1;1;1;2;1;1;1;2;1;1;1;8;1;5;1;1;1;1;1;1;1;2;9;1;1;2;1;1;1;1;1;1;1;1;1;2;1;1;1;1;1;1;1;1;1;1;1;1;1;1;1;1;1;1;1;1;1;1;1;1;1;1;1;1;1;2;1;1;1;1;1;1;1;1;1;2;1;1;1;1;1;1;1;1;1;1;1;1;1;1;1;1;1;1;1;1;1;1;1;1;1;1;1;1;1;1;1;1;1;1;1;1;1;1;1;1;1;1;1;1;1;1;1;1;1;1;2;1;1;1;1;1;1;2;1;1;2;1;1;1;1;1;1;1;1;1;1;1;1	criteria provided, single submitter;criteria provided, single submitter;no assertion provided;no assertion criteria provided;no assertion criteria provided;no assertion criteria provided;no assertion criteria provided;no assertion criteria provided;no assertion criteria provided;criteria provided, single submitter;no assertion criteria provided;no assertion criteria provided;no assertion criteria…	153333946;153333946;153296242;153296184;153296085;153296087;153296096;153296091;153296088;153296084;153296089;153296082;153296079;153296082;153296079;153296088;153296087;153296082;153296080;153296079;153296081;153296079;153296078;153296079;153296074;153296082;153296078;153296073;153296072;153296071;153296079;153296072;153296048;153296042;153296014;153295915;153295789;153333946;153333946;153350516…	153626120;153626120;153296275;153296231;153296134;153296129;153296128;153296128;153296128;153296127;153296126;153296125;153296124;153296123;153296123;153296122;153296122;153296122;153296122;153296122;153296121;153296121;153296120;153296119;153296118;153296116;153296116;153296115;153296115;153296115;153296112;153296109;153296090;153296082;153296056;153295955;153295831;153783638;153623000;153406233…	1	2.52	36	rs61748421	-	A;C;T	single
chr9	35683240	INS	0	#NAME?	0	!	0	NA00001	1	!	0	1	T|G	intronic;intronic;intronic;spliceAcceptor;spliceAcceptor;spliceAcceptor|intronic;intronic;intronic;intronic;intronic;intronic	!|!	!|!	!|!	!|!	!|!	!|!	!|!	-;-;-;-;-;-|-;-;-;-;-;-	!;uc003zxq.3;uc010mkz.3;!;uc003zxs.3;uc011lpa.2|!;uc003zxq.3;uc010mkz.3;!;uc003zxs.3;uc011lpa.2	!;NM_213674;EU106177;!;NM_003289;AK294522|!;NM_213674;EU106177;!;NM_003289;AK294522	!;P07951-2;A7XZE4;!;P07951;B4DGC2|!;P07951-2;A7XZE4;!;P07951;B4DGC2	!;P07951-2;A7XZE4_HUMAN;!;TPM2_HUMAN;B4DGC2_HUMAN|!;P07951-2;A7XZE4_HUMAN;!;TPM2_HUMAN;B4DGC2_HUMAN	!;NP_998839;NP_998839;!;NP_003280;NP_003280|!;NP_998839;NP_998839;!;NP_003280;NP_003280	!;Homo sapiens tropomyosin 2 (beta) (TPM2), transcript variant 2, mRNA.;Homo sapiens tropomyosin 2 (beta) (TPM2), transcript variant 1, mRNA.;!;Homo sapiens tropomyosin 2 (beta) (TPM2), transcript variant 1, mRNA.;Homo sapiens tropomyosin 2 (beta) (TPM2), transcript variant 2, mRNA.|!;Homo sapiens tropomyosin 2 (beta) (TPM2), transcript variant 2, mRNA.;Homo sapiens tropomyosin 2 (beta) (TPM2), t…	!;!;!;!;!;!|!;!;!;!;!;!	NM_001301226;NM_213674;NM_213674;NM_001301227;NM_003289;NM_003289|NM_001301226;NM_213674;NM_213674;NM_001301227;NM_003289;NM_003289	TPM2;TPM2;TPM2;TPM2;TPM2;TPM2|TPM2;TPM2;TPM2;TPM2;TPM2;TPM2	NM_001301226;NM_213674;NM_213674;NM_001301227;NM_003289;NM_003289|NM_001301226;NM_213674;NM_213674;NM_001301227;NM_003289;NM_003289	TPM2;TPM2;TPM2;TPM2;TPM2;TPM2|TPM2;TPM2;TPM2;TPM2;TPM2;TPM2	!|!	!|!	!|!	!|!	!|!	!|!	!|!	!|!	!|!	1|0.95	7.80|1.56	22.8;22.4;22.6|18.8;17.0;17.6	!|rs199476157;rs727504179;rs35401252	!|-;-;+	!|A;C;-;C;-;G;GG;GGG;TG	!|single;deletion;insertion
chr9	135796754	SNP	0	A	1	NA00001	1	!	0	!	0	0.5	G	exonic;exonic;exonic;exonic;exonic	stopGain;stopGain;stopGain;stopGain;stopGain	CGA;CGA;CGA;CGA;CGA	TGA;TGA;TGA;TGA;TGA	R;R;R;R;R	*;*;*;*;*	1;1;1;1;1	245;245;194;245;245	-;-;-;-;-	uc004ccb.3;uc004cce.1;uc011mcq.1;uc004cca.2;uc004ccc.1	NM_001162426;BC121000;NM_001162427;NM_000368;AB190910	Q92574;Q86WV8;Q92574-2;Q92574;Q59IT9	TSC1_HUMAN;Q86WV8_HUMAN;Q92574-2;TSC1_HUMAN;Q59IT9_HUMAN	NP_001155898;NP_001155898;NP_001155899;NP_000359;NP_000359	Homo sapiens tuberous sclerosis 1 (TSC1), transcript variant 3, mRNA.;Homo sapiens tuberous sclerosis 1 (TSC1), transcript variant 3, mRNA.;Homo sapiens tuberous sclerosis 1 (TSC1), transcript variant 4, mRNA.;Homo sapiens tuberous sclerosis 1 (TSC1), transcript variant 1, mRNA.;Homo sapiens tuberous sclerosis 1 (TSC1), transcript variant 1, mRNA.	!;!;!;!;!	NM_001162426;NM_001162426;NM_001162427;NM_000368;NM_000368	TSC1;TSC1;TSC1;TSC1;TSC1	NM_001162426;NM_001162426;NM_001162427;NM_000368;NM_000368	TSC1;TSC1;TSC1;TSC1;TSC1	57934;75718;381053	Tuberous sclerosis syndrome;Tuberous sclerosis syndrome;-	not provided;not provided;Uncertain significance	deletion;deletion;copy number gain	germline;germline;not provided	1;1;1	no assertion provided;no assertion provided;no assertion criteria provided	135782158;135787835;135797171	135782195;135787880;136245956	1	4.17	40	rs118203434	-	C;T	single
chr9	21971208	SNP	0	A	2	NA00001	1	!	0	!	0	0.5	C	spliceAcceptor;spliceAcceptor;spliceAcceptor;spliceAcceptor	!	!	!	!	!	!	!	-;-;-;-	uc003zpj.3;uc003zpk.3;uc010miu.3;uc003zpl.3	NM_058197;NM_000077;NM_001195132;NM_058195	G3XAG3;P42771;P42771-4;Q8N726	G3XAG3_HUMAN;CD2A1_HUMAN;P42771-4;CD2A2_HUMAN	NP_478104;NP_000068;NP_001182061;NP_478102	Homo sapiens cyclin-dependent kinase inhibitor 2A (CDKN2A), transcript variant 3, mRNA.;Homo sapiens cyclin-dependent kinase inhibitor 2A (CDKN2A), transcript variant 1, mRNA.;Homo sapiens cyclin-dependent kinase inhibitor 2A (CDKN2A), transcript variant 5, mRNA.;Homo sapiens cyclin-dependent kinase inhibitor 2A (CDKN2A), transcript variant 4, mRNA.	!;!;!;!	NM_058197;NM_000077;NM_001195132;NM_058195	CDKN2A;CDKN2A;CDKN2A;CDKN2A	NM_058197;NM_000077;NM_001195132;NM_058195	CDKN2A;CDKN2A;CDKN2A;CDKN2A	233755	Hereditary cancer-predisposing syndrome	Pathogenic	deletion	germline	1	criteria provided, single submitter	21971146	21971183	1	6.82	26.6	rs730881677	-	C;G	single
chr7	143048771	SNP	0	T	1	NA00001	1	!	0	!	0	0.5	C	exonic;exonic;ncRNA	stopGain;stopGain;!	CGA;CGA;!	TGA;TGA;!	R;R;!	*;*;!	1;1;!	894;894;!	+;+;+	uc003wcr.1;uc011ktc.1;!	NM_000083;NR_046453;!	P35523;P35523;!	CLCN1_HUMAN;CLCN1_HUMAN;!	NP_000074;NP_000074;!	Homo sapiens chloride channel, voltage-sensitive 1 (CLCN1), transcript variant 1, mRNA.;Homo sapiens chloride channel, voltage-sensitive 1 (CLCN1), transcript variant 2, non-coding RNA.;!	!;!;!	NM_000083;NM_000083;NR_046453	CLCN1;CLCN1;CLCN1	NM_000083;NM_000083;NR_046453	CLCN1;CLCN1;CLCN1	!	!	!	!	!	!	!	!	!	0.21	1.71	36	rs55960271	+	A;C;T	single
chr9	13112056	INS	0	#NAME?	0	NA00001	1	!	0	!	0	0.5	T|G	exonic;exonic;exonic;exonic;exonic;exonic;exonic|exonic;exonic;exonic;exonic;exonic;exonic;exonic	indel-frameshift;indel-frameshift;indel-frameshift;indel-frameshift;indel-frameshift;indel-frameshift;indel-frameshift|indel-frameshift;indel-frameshift;indel-frameshift;indel-frameshift;indel-frameshift;indel-frameshift;indel-frameshift	CCA;CCA;CCA;CCA;CCA;CCA;CCA|CCA;CCA;CCA;CCA;CCA;CCA;CCA	!;!;!;!;!;!;!|!;!;!;!;!;!;!	P;P;P;P;P;P;P|P;P;P;P;P;P;P	!;!;!;!;!;!;!|!;!;!;!;!;!;!	3;3;3;3;3;3;3|2;2;2;2;2;2;2	1835;1868;1868;1864;1864;1864;1897|1835;1868;1868;1864;1864;1864;1897	-;-;-;-;-;-;-|-;-;-;-;-;-;-	uc011lmn.3;uc003zlb.4;uc010mia.1;uc010mhz.4;uc011lmm.2;uc010mhx.3;!|uc011lmn.3;uc003zlb.4;uc010mia.1;uc010mhz.4;uc011lmm.2;uc010mhx.3;!	NM_001261407;NM_003829;AF093419;NM_001261406;AK294976;AK307988;!|NM_001261407;NM_003829;AF093419;NM_001261406;AK294976;AK307988;!	B7ZMI4;O75970-2;O75970;O75970-3;B7ZB24;H0YGQ3;!|B7ZMI4;O75970-2;O75970;O75970-3;B7ZB24;H0YGQ3;!	B7ZMI4_HUMAN;O75970-2;MPDZ_HUMAN;O75970-3;B7ZB24_HUMAN;H0YGQ3_HUMAN;!|B7ZMI4_HUMAN;O75970-2;MPDZ_HUMAN;O75970-3;B7ZB24_HUMAN;H0YGQ3_HUMAN;!	NP_001248336;NP_003820;NP_003820;NP_001248335;NP_001248335;NP_001248335;!|NP_001248336;NP_003820;NP_003820;NP_001248335;NP_001248335;NP_001248335;!	Homo sapiens multiple PDZ domain protein (MPDZ), transcript variant 3, mRNA.;Homo sapiens multiple PDZ domain protein (MPDZ), transcript variant 1, mRNA.;Homo sapiens multiple PDZ domain protein (MPDZ), transcript variant 1, mRNA.;Homo sapiens multiple PDZ domain protein (MPDZ), transcript variant 2, mRNA.;Homo sapiens multiple PDZ domain protein (MPDZ), transcript variant 2, mRNA.;Homo sapiens m…	!;!;!;!;!;!;!|!;!;!;!;!;!;!	NM_001261407;NM_003829;NM_003829;NM_001261406;NM_001261406;NM_001261406;NM_001330637|NM_001261407;NM_003829;NM_003829;NM_001261406;NM_001261406;NM_001261406;NM_001330637	MPDZ;MPDZ;MPDZ;MPDZ;MPDZ;MPDZ;MPDZ|MPDZ;MPDZ;MPDZ;MPDZ;MPDZ;MPDZ;MPDZ	NM_001261407;NM_003829;NM_003829;NM_001261406;NM_001261406;NM_001261406;NM_001330637|NM_001261407;NM_003829;NM_003829;NM_001261406;NM_001261406;NM_001261406;NM_001330637	MPDZ;MPDZ;MPDZ;MPDZ;MPDZ;MPDZ;MPDZ|MPDZ;MPDZ;MPDZ;MPDZ;MPDZ;MPDZ;MPDZ	75029;154143;154437;164759|75029;154143;154437;164759	-;-;-;-|-;-;-;-	Pathogenic;Pathogenic;Pathogenic;Uncertain significance|Pathogenic;Pathogenic;Pathogenic;Uncertain significance	copy number loss;copy number gain;copy number loss;copy number loss|copy number loss;copy number gain;copy number loss;copy number loss	not provided;not provided;not provided;not provided|not provided;not provided;not provided;not provided	1;1;1;1|1;1;1;1	criteria provided, single submitter;no assertion criteria provided;no assertion criteria provided;no assertion criteria provided|criteria provided, single submitter;no assertion criteria provided;no assertion criteria provided;no assertion criteria provided	204193;10527668;204090;12941193|204193;10527668;204090;12941193	13276052;13276052;13146845;13146852|13276052;13276052;13146845;13146852	0.02|1	-1.14|9.87	10.8;6.41;9.27|33;28.6;29.6	!|!	!|!	!|!	!|!
chr8	1871951	SNP	0	T	1	NA00001	1	!	0	!	0	0.5	C	exonic;exonic;exonic;exonic;exonic;exonic;exonic;exonic	nonSynonymous;nonSynonymous;nonSynonymous;nonSynonymous;nonSynonymous;nonSynonymous;nonSynonymous;nonSynonymous	CCG;CCG;CCG;CCG;CCG;CCG;CCG;CCG	CTG;CTG;CTG;CTG;CTG;CTG;CTG;CTG	P;P;P;P;P;P;P;P	L;L;L;L;L;L;L;L	2;2;2;2;2;2;2;2	800;800;800;800;800;800;762;824	+;+;+;+;+;+;+;+	uc003wpr.3;uc003wps.3;uc003wpq.1;uc010lre.3;uc003wpv.3;uc003wpt.3;!;!	NM_014629;BC112926;CR749570;AF009205;BC036809;BC040474;!;!	O15013-5;O15013-7;O15013-6;O15013-4;H0YAN8;E9PB39;!;!	O15013-5;O15013-7;O15013-6;O15013-4;H0YAN8_HUMAN;E9PB39_HUMAN;!;!	NP_055444;NP_055444;NP_055444;NP_055444;NP_055444;NP_055444;!;!	Homo sapiens Rho guanine nucleotide exchange factor (GEF) 10 (ARHGEF10), mRNA.;Homo sapiens Rho guanine nucleotide exchange factor (GEF) 10 (ARHGEF10), mRNA.;Homo sapiens Rho guanine nucleotide exchange factor (GEF) 10 (ARHGEF10), mRNA.;Homo sapiens Rho guanine nucleotide exchange factor (GEF) 10 (ARHGEF10), mRNA.;Homo sapiens Rho guanine nucleotide exchange factor (GEF) 10 (ARHGEF10), mRNA.;Homo…	!;!;!;!;!;!;!;!	NM_014629;NM_014629;NM_014629;NM_014629;NM_014629;NM_014629;NM_001308152;NM_001308153	ARHGEF10;ARHGEF10;ARHGEF10;ARHGEF10;ARHGEF10;ARHGEF10;ARHGEF10;ARHGEF10	NM_014629;NM_014629;NM_014629;NM_014629;NM_014629;NM_014629;NM_001308152;NM_001308153	ARHGEF10;ARHGEF10;ARHGEF10;ARHGEF10;ARHGEF10;ARHGEF10;ARHGEF10;ARHGEF10	73550;74941;162545;227994;248345	-;-;-;Abnormality of esophagus morphology;-	Uncertain significance;Pathogenic;Uncertain significance;Benign;Uncertain significance	copy number loss;copy number loss;copy number gain;copy number gain;copy number gain	maternal;maternal;not provided;paternal;unknown	1;1;1;1;1	criteria provided, single submitter;criteria provided, single submitter;no assertion criteria provided;criteria provided, single submitter;criteria provided, single submitter	1839518;1687433;1771156;1445011;1884876	3786626;1839578;1822624;1797072;1993327	1	4.29	32	rs375701326	+	C;T	single
[truncated: 57 more columns]
