# Supplementary material for: Bystro: rapid online variant annotation and natural-language filtering at whole-genome scale
Source: Genome Biol. 2018 Feb 6;19:14. doi: 10.1186/s13059-018-1387-3 (PMC5801807; doi:10.1186/s13059-018-1387-3)
Supplement: Supplementary file 8 — Species supported at time of writing and their configurations. (XLSX 40 kb) [file 13059_2018_1387_MOESM8_ESM.xlsx]

## Sheet: Bystro - Human (hg19 and hg38)
general	ref	refSeq	refSeq.nearest	gnomad genomes	gnomad exomes	dbSNP	clinvar	refSeq.clinvar	phastCons	phyloP	cadd
chrom	hg19/hg38 assembly	siteType	name	af	af	name	alleleID	alleleID	genome-wide scores	genome-wide scores	genome-wide scores
pos		exonicAlleleFunction	name2	an	an	strand	phenotypeList	phenotypeList
type		refCodon		af_nfe	af_nfe	observed	clinicalSignificance	clinicalSignificance
discordant (reference base check)		altCodon		af_fin	af_fin	class	type	type
alt		refAminoAcid		af_amr	af_amr	func	origin	origin
trTv (transition/transversion ratio)		altAminodAcid		af_asj	af_asj	alleles	numberSubmitters	numberSubmitters
heterozygotes		codonPosition		af_afr	af_afr	alleleNs	reviewStatus	reviewStatus
homozygotes		codonNumber		af_oth	af_oth	alleleFreqs	referenceAllele	chromStart
missingGenos		strand		af_eas	af_eas		alternateAllele	chromEnd
heterozygosity		kgID		af_male	af_male
homozygosity		mRNA		af_female	af_female
missingness		spID		an_nfe	an_nfe
sampleMaf (sample minor allele frequency)		spDisplayID		an_fin	an_fin
		protAcc		an_amr	an_amr
		description		an_asj	an_asj
		rfamAcc		an_afr	an_afr
		name		an_oth	an_oth
		name2		an_eas	an_eas
				an_male	an_male
				an_female	an_female
Notes: bolded refSeq fields are custom-generated in Bystro, based on in-silico transcription and translation

## Sheet: Bystro - Human Ensembl
general	ref	ensembl	ensembl.nearest	gnomad genomes	gnomad exomes	dbSNP	clinvar	ensembl.clinvar	phastCons	phyloP	cadd
chrom	hg19/hg38 assembly	siteType	name	af	af	name	alleleID	alleleID	genome-wide scores	genome-wide scores	genome-wide scores
pos		exonicAlleleFunction	name3 (called gene)	an	an	strand	phenotypeList	phenotypeList
type		refCodon		af_nfe	af_nfe	observed	clinicalSignificance	clinicalSignificance
discordant (reference base check)		altCodon		af_fin	af_fin	class	type	type
alt		refAminoAcid		af_amr	af_amr	func	origin	origin
trTv (transition/transversion ratio)		altAminodAcid		af_asj	af_asj	alleles	numberSubmitters	numberSubmitters
heterozygotes		codonPosition		af_afr	af_afr	alleleNs	reviewStatus	reviewStatus
homozygotes		codonNumber		af_oth	af_oth	alleleFreqs	referenceAllele	chromStart
missingGenos		strand		af_eas	af_eas		alternateAllele	chromEnd
heterozygosity		name		af_male	af_male
homozygosity		name2		af_female	af_female
missingness		name3 (called gene)		an_nfe	an_nfe
sampleMaf (sample minor allele frequency)				an_fin	an_fin
				an_amr	an_amr
				an_asj	an_asj
				an_afr	an_afr
				an_oth	an_oth
				an_eas	an_eas
				an_male	an_male
				an_female	an_female
Notes: bolded refSeq fields are custom-generated in Bystro, based on in-silico transcription and translation

## Sheet: Bystro - Mouse (mm10)
general	ref	refSeq	refSeq.nearest	dbSNP	phastCons	phyloP
chrom	mm10 assembly	siteType	name	name	60way genome-wide scores	60way genome-wide scores
pos		exonicAlleleFunction	name2	strand
type		refCodon		observed
discordant (reference base check)		altCodon		class
alt		refAminoAcid		func
heterozygotes		altAminodAcid		alleles
homozygotes		codonPosition		alleleNs
		codonNumber		alleleFreqs
		strand
		kgID
		mRNA
		spID
		spDisplayID
		protAcc
		description
		rfamAcc
		name
		name2
Notes: bolded refSeq fields are custom-generated in Bystro, based on in-silico transcription and translation

## Sheet: Bystro - Mouse (mm9)
general	ref	refSeq	refSeq.nearest	dbSNP	phastCons	phyloP
chrom	mm9 assembly	siteType	name	name	30way genome-wide scores	30way genome-wide scores
pos		exonicAlleleFunction	name2	strand
type		refCodon		observed
discordant (reference base check)		altCodon		class
alt		refAminoAcid		func
heterozygotes		altAminodAcid		avHet
homozygotes		codonPosition		avHetSE
		codonNumber
		strand
		kgID
		mRNA
		spID
		spDisplayID
		protAcc
		description
		name
		name2
Notes: bolded refSeq fields are custom-generated in Bystro, based on in-silico transcription and translation

## Sheet: Bystro - Fly (dm6)
general	ref	refSeq	refSeq.nearest	phastCons	phyloP
chrom	dm6 assembly	siteType	name	27way genome-wide scores	27way genome-wide scores
pos		exonicAlleleFunction	name2
type		refCodon
discordant (reference base check)		altCodon
alt		refAminoAcid
heterozygotes		altAminodAcid
homozygotes		codonPosition
		codonNumber
		strand
		name
		name2
Notes: bolded refSeq fields are custom-generated in Bystro, based on in-silico transcription and translation

## Sheet: Bystro - c.elegans (ce11)
general	ref	refSeq	refSeq.nearest	phastCons	phyloP
chrom	ce11 assembly	siteType	name	26way genome-wide scores	26way genome-wide scores
pos		exonicAlleleFunction	name2
type		refCodon
discordant (reference base check)		altCodon
alt		refAminoAcid
heterozygotes		altAminodAcid
homozygotes		codonPosition
		codonNumber
		strand
		name
		name2
Notes: bolded refSeq fields are custom-generated in Bystro, based on in-silico transcription and translation

## Sheet: Bystro - s.cerevisiae (sacCer3)
general	ref	sgd	sgd.nearest	phastCons
chrom	sacCer3 assembly	siteType	name	7way genome-wide scores
pos		exonicAlleleFunction	proteinID
type		refCodon
discordant (reference base check)		altCodon
alt		refAminoAcid
heterozygotes		altAminodAcid
homozygotes		codonPosition
		codonNumber
		strand
		name
		type
		description
		proteinID
Notes: bolded refSeq fields are custom-generated in Bystro, based on in-silico transcription and translation

## Sheet: Bystro - r.norvegicus (rn6)
general	ref	refSeq	refSeq.nearest	phastCons	phyloP
chrom	rn6 assembly	siteType	name	20way genome-wide scores	20way genome-wide scores
pos		exonicAlleleFunction	name2
type		refCodon
discordant (reference base check)		altCodon
alt		refAminoAcid
heterozygotes		altAminodAcid
homozygotes		codonPosition
		codonNumber
		strand
		name
		name2
Notes: bolded refSeq fields are custom-generated in Bystro, based on in-silico transcription and translation

## Sheet: Bystro - r.macaque (rheMac8)
general	ref	refSeq	refSeq.nearest
chrom	rheMac8 assembly	siteType	name
pos		exonicAlleleFunction	name2
type		refCodon
discordant (reference base check)		altCodon
alt		refAminoAcid
heterozygotes		altAminodAcid
homozygotes		codonPosition
		codonNumber
		strand
		name
		name2
Notes: bolded refSeq fields are custom-generated in Bystro, based on in-silico transcription and translation
