# Supplementary material for: Bystro: rapid online variant annotation and natural-language filtering at whole-genome scale
Source: Genome Biol. 2018 Feb 6;19:14. doi: 10.1186/s13059-018-1387-3 (PMC5801807; doi:10.1186/s13059-018-1387-3)
Supplement: Supplementary file 9 — URLs of 1000 Genomes Phase 1, 1000 Genomes Phase 3, and Yen et al. 2017 VCF files used. (XLSX 48 kb) [file 13059_2018_1387_MOESM9_ESM.xlsx]

## Sheet: Sheet1
Data Set	Samples	Variant Alleles	Bytes Compressed	Bytes Uncompressed	Compressed Size (GiB)	Uncompressed Size (GiB)	Compressed Size (GB)	Uncompressed Size (GB)	link
Phase 1 VCF	1092	39400000	138845471698	895156944022	129.31	833.68	138.845	895.157	https://github.com/akotlar/bystro-paper
Phase 3 VCF	2504	84700000	15612034839	853449664638	14.5398	794.837	15.612	853.45	https://github.com/akotlar/bystro-paper
Phase 3 chr1 VCF	2504	6470000	1216886729	65775517827	1.13331	61.2582	1.21689	65.7755	https://github.com/akotlar/bystro-paper
Phase 3 chr1 4M variant subset VCF	2504	4000000	654926376	40675529195	0.609948	37.882	0.654926	40.6755	https://github.com/akotlar/bystro-paper
Phase 3 chr1 2M variant subset VCF	2504	2000000	326989069	20337174435	0.304532	18.9405	0.326989	20.3372	https://github.com/akotlar/bystro-paper
Phase 3 chr1 1M variant subset VCF	2504	1000000	165868698	10168602542	0.154477	9.47025	0.165869	10.1686	https://github.com/akotlar/bystro-paper
Phase 3 chr1 300K variant subset VCF	2504	300000	51081954	3050585013	0.0475738	2.84108	0.051082	3.05059	https://github.com/akotlar/bystro-paper
Phase 3 chr1 200K variant subset VCF	2504	200000	33281163	2033653781	0.0309955	1.89399	0.0332812	2.03365	https://github.com/akotlar/bystro-paper
Phase 3 chr1 100K variant subset VCF	2504	100000	17071696	1016836600	0.0158993	0.947003	0.0170717	1.01684	https://github.com/akotlar/bystro-paper
Phase 3 chr1 50K variant subset VCF	2504	50000	7963357	508435035	0.00741645	0.473517	0.00796336	0.508435	https://github.com/akotlar/bystro-paper
Yen et al 2017 synthetic VCF	1	125	2402	9110	2.23704e-06	8.48435e-06	2.402e-06	9.11e-06	https://github.com/akotlar/bystro-paper
